# Supplementary material for: Vulnerability factors of snake bite patients in China
Source: BMC Public Health. 2024 Jun 26;24:1704. doi: 10.1186/s12889-024-19169-3 (PMC11200872; doi:10.1186/s12889-024-19169-3)
Supplement: Supplementary file 3 — Supplementary Material 3 [file 12889_2024_19169_MOESM3_ESM.xlsx]

## Sheet: Sheet1
Basic Information	1. Gender（1_Male;2_Female）	2.Age(1_Less than ＜18 ;2_18-40 ;3_41-60 ;4_＞60 )	3. Your marital status（1_Married ;2_Unmarried ;3_Divorcee ;4_Widowed ）	4. Your level of education(1_Illiteracy ;2_Primary school ;3_Middle school;4_High school/Technical secondary school ;5_Junior college ;6_Bachelor degree or above)	5.Your current occupation(1_Farmer ;2_Skilled labourer ;3_service worker ;4_Self-employed; 5_Freelance;6_Snake catcher or breeder ;7_Land and sea field; 8_ Cadre employee;9_Student; 10_Not reported )	6. How you pay for your hospitalization(1_Self-financed;2_New Rural Cooperative Medical;3_Social Insurance;4_Commercial Insurance;5_Urban medical care;6_Public Funds;7_Other)	7.What is your housing type?(1_Earthen room;2_Building ;3_Wooden room;4_Tent;5_Tile house;6_Bamboo building;7_Thatched house;8_other)	8.What are some of the places you regularly dabble in?(1_Field ;2_Off-field)	Snakebite Related Knowledge	1. What you know about preventing snake bites?(Mowing weeds)	Red bezoar	Dress Protection	Plant snake repellent plants	Repairing rat holes	Don't go out during peak snake times	Avoid snake infestations	Escape immediately	Avoid overgrown areas	Strike the grass and alarm the snake	Don't know	2.How can you tell if a snake is poisonous?（Head shape）	Snake body color	Snake crawling style	Snake venom tooth arrangement	Don't know	3.What is the emergency treatment for a snakebite?（Reduced activity）	Catch/kill the offending snake	call for help	Remember the characteristics of venomous snakes	Soapy water/water rinse	Alcohol, iodophor cleaning	Burn 2~3 times	Suction of venom with cupping/syringe	Bandage/rope ligature	Tree branch/splint fixation	Folk remedy	Go to the hospital	Don't know	4.Do you know what are the treatable forms of snakebite? （Western Medicine）	Chinese Medicine	Combination of Chinese and Western Medicine	Folk remedy	Don't know	5. Do you know about antivenom?	6. Do you know which provinces have the highest incidence of snakebites? [multiple choice]-Guangdong province	Guangxi province	Yunnan province	Hubei province	Fujian province
	1	2	1	4	1	2	1	1		0	0	0	0	0	0	1	1	1	1	0	1	1	0	0	0	0	0	0	0	0	0	0	0	0	0	1	0	0	0	1	0	1	0	2	1	1	0	0	0
	2	2	1	4	1	2	1	1		0	0	0	0	0	0	0	0	0	0	1	0	1	0	0	0	0	0	1	0	0	0	0	0	0	0	0	1	0	0	1	0	0	0	1	0	0	0	0	0
	2	3	3	2	1	2	1	1		1	1	1	1	1	1	1	1	1	1	0	1	0	0	0	0	0	0	1	1	1	1	0	0	1	0	0	1	0	0	1	1	0	0	2	0	0	1	0	0
	1	3	1	3	1	2	1	1		0	0	0	0	0	0	0	0	0	0	1	0	0	0	0	1	0	0	1	1	0	0	0	0	1	0	0	1	0	1	0	1	1	0	1	0	0	0	0	0
	2	0	2	2	9	2	1	1		0	0	0	0	0	0	0	0	1	0	0	1	0	1	0	0	0	0	1	0	0	0	0	0	0	0	0	0	0	1	0	0	0	0	1	0	0	0	0	0
	2	3	1	2	1	2	1	1		1	0	0	0	0	0	0	0	0	0	0	0	0	0	0	1	0	0	1	0	0	0	0	0	1	0	0	0	0	0	0	1	0	0	1	0	0	0	0	0
	1	3	1	3	5	4	1	0		1	0	1	0	1	0	0	1	1	1	0	0	0	0	0	1	0	1	1	1	1	0	0	0	1	0	0	1	0	0	0	0	0	1	1	0	0	0	0	0
	1	2	1	2	1	2	1	1		1	0	0	0	0	0	0	0	0	0	0	0	0	0	0	1	0	0	1	0	1	0	0	0	0	0	0	1	0	1	1	1	0	0	2	0	0	0	0	0
	1	0	2	3	9	3	1	1		1	0	1	1	1	1	1	0	1	1	0	1	1	0	0	0	0	0	0	0	0	0	1	1	0	1	0	1	0	0	1	0	0	0	1	0	0	1	0	0
	1	2	1	3	2	5	1	0		1	0	0	0	0	1	1	0	1	1	0	1	0	0	1	0	1	0	1	1	1	0	0	0	0	0	0	1	0	0	0	1	0	0	1	0	1	1	1	0
	2	2	1	1	1	1	1	1		0	0	0	0	0	0	0	1	0	0	0	0	0	0	0	1	0	0	1	0	0	0	0	0	1	0	0	0	0	0	0	1	0	0	1	0	0	0	0	0
	1	1	1	4	1	1	2	1		1	0	1	1	1	1	1	1	1	1	0	0	0	0	0	1	1	0	1	1	1	1	0	0	0	0	0	1	0	0	0	1	0	0	1	0	1	1	0	0
	2	2	1	3	1	2	1	1		1	0	0	0	0	0	1	0	1	0	0	0	0	0	0	1	0	0	1	0	1	0	0	0	1	0	0	1	0	0	0	1	0	0	1	0	0	0	0	0
	1	1	1	5	2	1	1	1		1	1	1	0	1	1	0	0	0	0	0	1	1	1	1	0	1	1	0	0	0	0	0	1	1	1	0	0	0	1	0	0	0	0	2	1	1	1	1	1
	1	1	1	5	5	5	1	1		1	1	1	0	0	0	1	0	0	0	0	1	1	1	0	0	0	1	1	0	1	1	0	0	0	0	0	0	0	1	0	0	0	0	1	1	0	0	1	0
	1	2	1	4	1	2	1	1		0	0	0	0	0	0	1	0	0	0	0	1	1	0	0	0	1	1	1	1	1	0	0	0	0	0	0	0	0	1	1	1	0	0	2	1	0	0	0	0
	2	2	1	6	8	6	1	0		0	0	0	1	1	1	0	0	0	0	0	0	0	0	0	1	0	0	0	1	1	0	0	0	0	0	0	0	0	1	0	0	0	0	1	0	0	1	1	0
	1	2	1	3	7	2	5	1		0	1	1	1	1	0	0	1	1	1	0	1	1	0	1	0	1	0	1	1	1	0	1	1	1	1	0	0	0	0	0	1	0	0	1	0	1	1	0	0
	1	1	1	1	6	2	5	1		1	1	1	1	1	1	1	1	1	1	0	1	1	1	1	0	1	1	1	1	1	1	1	1	1	1	1	1	0	0	1	1	1	0	2	1	1	1	1	1
	1	2	1	6	8	6	1	1		1	1	1	1	1	1	1	1	1	1	0	1	1	0	0	0	1	0	1	1	1	1	0	0	1	0	0	1	0	1	1	1	0	0	1	1	1	1	1	0
	1	2	1	6	8	5	1	1		1	1	0	0	0	1	0	1	1	1	0	1	0	0	1	0	1	0	1	1	1	0	0	0	1	1	0	1	0	1	1	1	0	0	1	0	1	1	1	1
	1	1	2	4	4	2	1	1		1	0	1	1	1	1	0	1	1	1	0	0	0	0	0	1	1	0	1	1	1	1	0	0	0	0	0	0	0	1	1	0	0	0	1	0	1	0	0	0
	1	1	1	6	2	3	1	1		0	0	1	0	0	0	0	0	0	0	0	1	0	0	0	0	0	0	1	0	0	0	0	0	0	0	0	1	0	0	1	0	0	0	1	1	0	0	0	0
	1	1	1	5	5	1	1	0		1	0	0	0	0	0	0	0	0	0	0	1	0	0	0	0	0	0	0	0	0	0	1	0	0	0	0	0	0	0	1	0	0	0	1	1	1	1	1	1
	1	2	1	3	1	2	1	0		0	0	0	0	0	1	1	1	0	0	0	1	0	0	0	0	1	0	1	0	1	0	0	0	0	0	0	0	0	0	0	1	0	0	1	0	0	1	0	0
	1	1	1	3	2	2	1	1		0	1	1	1	1	1	1	1	1	1	0	1	1	1	0	0	1	1	1	1	1	1	0	0	0	0	0	0	0	0	0	1	0	0	1	1	1	1	1	1
	1	1	1	6	3	4	1	0		0	1	0	0	0	0	1	0	0	0	0	1	0	0	0	0	0	0	0	1	1	1	0	0	0	0	0	0	0	0	0	1	1	0	1	0	0	0	0	0
	1	1	2	5	1	1	2	1		1	1	1	1	1	1	1	1	1	1	0	1	1	1	1	0	1	1	1	1	1	1	1	1	1	1	1	1	0	1	1	1	0	0	2	1	1	1	1	1
	1	1	1	3	8	3	1	1		0	0	0	0	1	0	0	0	0	0	0	0	0	1	0	0	0	1	0	0	0	0	0	0	0	0	0	0	0	0	0	1	0	0	2	0	0	0	0	0
	2	2	1	3	10	5	1	1		1	1	0	1	1	0	0	0	0	1	0	0	0	0	0	1	1	1	1	1	1	0	0	0	0	0	0	1	0	1	0	0	0	0	1	1	1	1	1	0
	1	3	2	5	3	2	4	1		0	1	0	0	0	0	0	0	0	0	0	0	0	1	1	0	0	0	1	0	0	0	0	0	0	0	0	0	0	0	1	0	0	0	2	1	0	0	0	0
	1	1	1	3	3	2	2	1		0	1	0	0	0	0	0	0	0	0	0	1	0	0	0	0	1	0	0	0	0	0	0	0	0	0	0	0	0	1	0	0	0	0	1	0	0	1	0	0
	1	2	1	5	3	2	3	1		0	0	0	0	1	0	0	0	0	0	0	0	1	0	0	0	0	0	1	0	0	0	0	0	0	0	0	0	0	0	1	0	0	0	2	0	0	0	1	0
	2	1	1	6	3	2	4	1		0	1	0	0	0	0	0	0	0	0	0	0	1	0	0	0	0	1	0	0	0	0	0	0	0	0	0	0	0	0	1	0	0	0	2	0	0	1	0	0
	2	1	1	6	8	4	3	1		0	1	0	0	0	0	0	0	0	0	0	0	1	0	0	0	0	1	0	0	0	0	0	0	0	0	0	0	0	0	1	0	0	0	2	0	1	0	0	0
	2	3	1	1	1	1	1	1		0	0	1	0	0	0	0	0	0	0	0	1	0	0	0	0	1	0	0	0	0	0	0	0	0	0	0	0	0	1	0	0	0	0	1	0	1	0	0	0
	1	1	1	2	1	2	1	1		1	1	1	1	1	1	1	1	1	1	0	1	1	1	1	0	1	1	1	1	1	1	1	1	1	1	1	1	0	1	1	1	0	0	1	0	0	0	0	0
	1	1	1	4	5	3	1	0		1	1	1	1	0	1	1	1	1	1	0	0	1	0	1	0	0	0	1	0	1	0	0	1	0	0	0	0	0	0	0	1	1	0	1	0	1	0	0	0
	1	1	1	5	2	5	1	1		0	0	0	1	1	0	0	1	0	0	0	0	0	0	0	1	1	0	0	0	1	0	1	0	0	0	0	0	0	0	0	1	1	0	2	0	0	0	0	1
	1	2	1	3	1	2	1	1		1	0	1	0	0	0	0	1	1	1	0	1	1	0	0	0	1	0	1	1	1	0	0	0	1	0	0	1	0	1	1	1	0	0	1	0	1	1	0	1
	1	0	1	4	2	1	1	0		0	0	0	0	1	1	1	0	0	0	0	1	1	0	0	0	0	0	1	1	1	0	0	0	0	0	0	0	0	1	0	1	0	0	1	0	0	0	0	1
	2	1	1	6	10	3	1	1		1	1	1	1	1	1	1	1	0	0	0	0	0	0	0	1	1	0	1	1	0	0	0	0	0	0	0	1	0	0	0	1	0	0	1	1	1	1	0	1
	2	2	1	2	1	2	1	0		0	0	0	0	0	0	0	0	0	0	1	0	0	0	0	1	0	0	0	0	0	0	0	0	0	0	0	0	1	0	0	0	0	1	2	0	0	0	0	0
	1	1	1	4	5	2	1	0		1	1	1	1	0	0	0	0	0	0	0	1	1	0	1	0	1	1	1	0	0	0	0	0	0	0	0	0	0	1	0	0	0	0	1	1	1	1	0	0
	1	2	1	6	8	3	1	0		1	0	0	1	0	0	0	0	0	0	0	1	0	0	1	0	1	0	1	0	0	0	0	0	0	0	0	0	0	0	0	1	0	0	1	0	0	0	0	1
	1	2	1	2	2	2	1	1		1	0	1	0	1	0	0	0	0	0	0	1	1	0	1	0	1	0	1	0	0	0	0	0	0	0	0	0	0	1	0	0	0	0	2	0	0	1	0	1
	1	1	1	3	2	3	6	1		0	1	0	0	1	0	0	1	0	0	0	1	0	0	1	0	1	0	0	1	0	1	0	0	0	0	0	0	0	0	1	1	0	0	2	0	0	0	0	0
	1	3	1	2	1	2	1	1		1	0	1	0	0	0	0	0	0	0	0	1	0	1	0	0	1	0	0	0	1	1	0	0	0	0	0	0	0	0	1	1	0	0	2	0	0	0	0	0
	1	2	1	4	4	2	1	0		1	0	0	0	0	1	1	1	1	1	0	1	1	1	0	0	1	0	0	1	1	0	0	0	1	0	0	0	0	0	0	0	1	0	2	0	0	0	1	0
	2	1	1	5	10	1	5	1		1	1	1	1	1	1	0	0	0	0	0	0	0	0	0	1	1	1	1	1	1	0	0	0	0	0	0	0	0	1	1	1	0	0	2	0	1	0	0	0
	1	2	1	4	2	5	1	0		1	1	1	1	1	1	1	1	1	1	0	1	0	0	1	0	1	0	1	1	1	0	0	0	1	0	0	1	0	0	0	1	0	0	1	1	1	1	0	0
	1	2	1	3	5	2	1	1		0	1	0	0	0	1	0	0	1	0	0	1	1	1	1	0	1	1	0	0	0	0	0	0	1	1	1	0	0	0	1	0	1	0	2	0	0	0	0	0
	1	2	3	6	10	3	1	0		1	0	1	0	0	1	1	1	1	1	0	1	0	0	1	0	1	0	1	1	1	0	0	1	1	0	0	1	0	0	0	1	0	0	1	1	1	1	0	1
	1	2	1	4	4	5	5	1		1	0	0	0	0	1	1	1	1	1	0	1	0	0	0	0	0	0	1	1	1	1	0	0	0	0	0	1	0	0	0	1	1	0	1	0	1	1	0	0
	1	3	1	3	10	3	1	0		1	0	1	0	1	0	1	1	1	1	0	1	0	0	0	0	1	0	1	0	1	0	0	0	1	0	1	1	0	0	0	1	0	0	1	0	0	1	1	0
	1	1	1	6	8	3	1	1		1	1	1	1	1	1	1	1	1	1	0	1	1	1	1	0	1	1	1	1	1	1	1	1	1	1	1	1	0	1	1	1	0	0	1	1	1	1	1	1
	2	1	1	1	1	1	2	1		1	1	1	1	1	0	0	0	0	0	0	0	0	0	0	1	0	0	0	0	0	0	0	0	0	0	0	0	1	1	0	0	0	0	2	0	1	0	0	0
	1	1	2	5	5	2	1	0		1	1	1	1	1	1	1	1	1	1	0	1	0	0	1	0	1	0	1	1	1	0	1	1	0	0	0	0	0	0	0	1	0	0	1	0	1	1	0	0
	2	1	2	1	5	2	1	1		1	1	1	1	1	1	1	1	1	0	0	0	0	0	0	1	1	1	1	1	1	1	1	1	1	1	0	1	0	1	1	1	0	0	1	1	1	1	0	0
	2	1	1	3	4	1	1	0		1	0	0	1	0	0	0	0	0	0	0	0	0	0	0	1	0	0	0	0	0	0	0	0	0	0	0	0	1	0	1	0	0	0	1	0	0	0	0	1
	1	1	1	6	1	2	1	1		1	1	1	1	1	0	0	0	0	0	0	1	1	0	1	0	1	0	1	0	0	0	0	0	0	0	0	0	0	1	1	1	1	0	1	1	0	0	0	0
	1	1	1	4	1	2	5	1		0	0	1	1	1	1	1	1	1	1	0	1	1	0	1	0	0	0	1	1	1	0	0	0	1	1	0	1	0	0	1	1	0	0	1	1	1	1	0	1
	1	1	1	1	1	1	6	1		1	1	0	0	1	1	1	0	1	1	0	1	0	0	1	0	1	0	1	1	0	0	0	0	0	0	0	1	0	1	1	1	1	0	1	0	1	0	0	1
	1	1	1	4	4	2	1	1		1	1	1	0	1	0	0	1	0	0	0	0	0	0	0	1	1	0	1	1	1	1	0	0	1	0	0	1	0	1	0	0	0	0	1	0	0	0	0	0
	1	1	1	6	4	1	1	0		0	0	0	0	0	0	0	1	0	0	0	1	0	0	1	0	0	0	0	0	0	0	1	1	0	0	0	0	0	1	1	0	0	0	1	1	1	0	0	1
	2	1	1	4	3	1	1	0		0	0	0	0	0	0	0	0	0	0	1	0	0	1	0	0	0	0	0	0	0	0	0	0	0	0	0	0	1	0	0	0	0	1	1	0	0	0	0	0
	1	1	1	3	2	2	1	1		1	1	1	0	0	1	0	0	0	0	0	1	1	1	0	0	0	0	0	1	1	1	0	0	0	0	0	0	0	1	0	0	0	0	1	1	0	1	0	1
	1	3	1	3	1	2	1	1		1	1	1	1	0	0	0	0	0	0	0	1	1	0	0	0	1	1	1	0	0	0	0	0	0	0	1	1	0	1	1	0	1	0	1	0	0	0	0	0
	1	2	1	4	1	3	4	1		1	0	1	1	1	1	1	1	1	1	0	1	1	1	0	0	1	0	1	1	1	0	0	0	1	1	0	1	0	0	0	1	0	0	1	0	0	1	0	0
	2	0	2	3	9	1	2	1		1	0	0	1	0	1	1	1	1	1	0	0	0	0	0	1	1	0	1	0	0	0	0	1	0	0	0	1	0	0	0	0	0	1	1	0	0	0	0	0
	1	2	2	1	1	1	2	1		0	0	0	0	0	1	0	0	0	0	0	0	0	0	1	0	0	0	0	0	0	0	0	0	0	0	0	0	1	0	0	0	0	1	1	1	0	0	0	0
	1	1	2	6	8	1	5	0		1	1	1	1	1	1	1	1	1	1	0	1	1	0	0	0	1	1	0	0	0	0	0	0	0	0	0	0	0	0	0	1	0	0	1	1	1	1	0	0
	1	0	2	4	9	4	1	1		0	0	0	0	0	0	0	0	0	0	1	0	0	0	0	1	0	0	0	0	0	0	0	0	0	0	0	0	1	0	0	0	0	1	2	0	0	0	0	0
	1	1	1	3	2	2	1	1		0	0	0	0	0	0	0	1	0	0	0	0	0	0	0	1	0	0	0	0	0	0	0	0	1	0	0	0	0	1	0	0	0	0	1	0	0	1	0	0
	2	3	1	2	1	2	2	1		0	0	0	0	0	0	0	0	0	0	1	0	0	1	0	0	0	0	0	0	0	0	0	0	0	0	0	0	1	0	0	0	0	1	2	0	0	0	0	0
	1	0	2	4	9	2	5	0		0	0	0	0	0	0	0	0	0	0	1	0	0	0	0	1	0	0	0	0	0	0	0	0	0	0	0	0	1	0	0	0	0	1	2	0	0	0	0	0
	1	1	2	4	2	3	2	1		0	0	1	0	0	0	0	0	0	0	0	0	1	0	0	0	1	0	0	0	0	0	0	0	0	0	0	0	0	1	0	0	0	0	2	0	0	1	0	0
	1	2	1	3	1	2	1	1		0	1	0	1	0	0	1	1	0	1	0	1	1	0	0	0	1	1	1	1	1	1	1	1	1	0	0	1	0	1	1	1	0	0	1	0	0	0	0	0
	2	1	1	2	1	2	1	1		0	0	0	0	0	0	0	0	1	0	0	0	1	0	0	0	1	0	0	0	0	0	0	0	0	0	0	0	0	1	1	1	0	0	2	0	0	1	0	0
	1	2	1	3	1	2	1	1		0	1	0	1	0	0	1	1	0	1	0	1	1	0	0	0	1	1	1	1	1	1	1	1	1	0	0	1	0	1	1	1	0	0	1	0	0	0	0	0
	1	2	1	3	5	2	5	0		0	0	1	0	1	0	0	1	0	1	0	0	1	0	0	0	1	0	1	0	1	0	0	1	0	0	0	1	0	0	0	1	0	0	1	0	0	1	0	0
	1	2	1	5	10	2	1	1		1	1	1	1	1	1	1	1	1	1	0	0	0	0	0	1	1	0	1	1	1	0	0	1	1	1	1	1	0	1	1	1	1	0	1	0	1	1	0	0
	1	1	2	4	1	2	2	1		1	0	1	1	1	1	1	1	1	1	0	0	0	0	0	1	1	0	1	1	0	0	0	0	1	0	0	1	0	0	0	1	0	0	1	0	0	0	0	0
	2	2	1	2	1	2	1	1		0	0	0	0	0	0	0	0	0	0	1	1	1	0	0	0	0	0	1	0	0	0	0	0	0	0	0	0	0	1	1	1	0	0	2	0	0	0	0	0
	1	2	1	3	1	2	1	1		0	0	0	0	0	0	0	0	0	0	1	0	1	0	0	0	0	0	1	0	1	0	0	0	0	0	0	0	0	1	0	0	0	0	1	0	0	0	0	0
	1	2	1	3	1	2	1	1		0	0	0	0	0	0	0	0	0	0	1	1	0	0	0	0	0	0	1	0	0	0	0	0	1	0	1	0	0	1	1	1	0	0	1	0	0	0	0	0
	2	1	1	2	1	2	1	1		0	0	0	0	0	0	0	0	0	1	0	0	1	0	0	0	1	0	0	0	0	0	0	0	0	0	0	0	0	1	1	1	0	0	2	0	0	1	0	0
	1	2	1	2	1	2	5	1		0	0	1	0	0	0	1	0	1	0	0	1	1	0	0	0	0	0	1	0	0	0	0	0	0	0	0	1	0	1	0	0	0	0	2	0	0	0	0	0
	1	1	1	2	5	2	1	0		0	0	0	1	0	0	0	0	0	0	0	0	0	0	0	1	0	0	0	0	0	0	1	0	0	0	0	0	0	0	0	1	0	0	1	1	1	1	0	0
	2	2	1	4	5	2	1	1		1	1	1	1	1	0	0	1	0	1	0	1	0	0	1	0	1	0	1	1	1	0	0	0	1	1	0	1	0	1	0	0	0	0	1	1	1	1	0	0
	1	2	1	2	1	1	2	1		1	1	1	1	0	0	0	0	0	0	0	0	0	0	0	1	1	1	0	0	1	0	0	0	0	0	0	0	0	0	0	0	1	0	1	1	0	0	0	0
	1	2	1	4	1	2	1	1		1	0	0	0	0	0	0	0	0	0	0	1	0	0	0	0	1	0	0	0	0	0	0	0	0	0	0	0	0	1	0	0	0	0	1	1	0	0	0	0
	1	2	1	4	1	2	1	1		1	0	1	1	0	0	0	0	0	0	0	1	0	0	0	0	1	1	1	1	1	1	1	1	1	0	0	0	0	0	0	1	0	0	1	1	0	0	0	0
	1	3	1	2	1	2	2	1		0	0	0	0	0	1	1	1	1	1	0	1	1	0	0	0	1	1	1	0	0	0	0	0	0	0	0	0	0	0	0	1	0	0	2	1	1	1	0	0
	1	2	1	2	10	1	1	0		0	0	0	0	0	0	0	0	0	0	1	1	0	0	1	0	0	0	0	0	0	0	0	0	0	0	0	0	1	0	0	0	0	1	2	1	0	0	0	0
	1	3	1	1	1	2	2	1		0	0	0	0	0	0	0	0	1	1	0	1	1	0	0	0	0	0	1	0	0	0	0	0	1	0	0	0	0	0	0	1	0	0	2	1	1	1	0	0
	1	1	1	3	8	3	1	1		1	1	1	1	1	0	0	0	0	0	0	1	1	0	1	0	1	0	0	1	1	0	0	0	0	0	0	0	0	0	0	0	1	0	1	1	1	0	1	0
	1	2	3	5	1	2	1	1		1	1	0	0	0	0	1	1	1	1	0	1	1	1	1	0	0	0	1	1	1	0	0	1	1	0	0	1	0	1	1	1	0	0	1	1	1	0	0	1
	1	1	2	4	4	2	1	1		0	0	0	0	0	0	0	0	0	0	1	0	0	0	1	0	1	0	1	0	1	0	0	0	1	0	0	0	0	0	0	1	0	0	2	0	0	0	0	0
	1	3	1	1	1	2	1	1		0	1	0	0	0	0	0	1	1	0	0	1	0	0	0	0	0	0	1	1	0	0	0	0	0	1	0	1	0	1	1	1	0	0	1	1	1	0	0	0
	2	1	1	4	1	2	2	1		0	1	0	0	0	0	0	0	0	0	0	1	0	0	1	0	0	0	1	0	0	0	0	0	0	0	0	0	0	0	0	1	0	0	2	1	1	0	0	0
	1	2	2	1	1	3	2	1		1	1	1	1	1	1	1	1	1	1	0	1	0	0	0	0	0	0	1	0	1	0	0	0	0	0	0	0	0	0	0	0	0	1	1	0	1	0	0	0
	1	2	1	5	5	3	1	0		1	1	0	0	1	0	1	1	1	1	0	1	1	0	1	0	1	0	1	1	1	1	0	1	1	1	0	1	0	1	0	0	0	0	1	0	1	1	0	0
	2	1	2	1	4	5	1	0		0	0	0	0	1	0	0	0	0	1	0	0	0	1	0	0	0	0	1	0	0	1	0	0	0	0	0	0	0	0	0	1	0	0	2	0	0	1	1	1
	2	1	2	6	9	1	1	1		1	0	0	0	0	0	0	0	0	0	0	1	0	0	0	0	1	0	0	0	0	0	0	0	0	0	0	0	0	1	0	0	0	0	1	1	0	0	0	0
	2	1	2	5	2	2	1	1		0	1	1	0	0	1	1	0	0	0	0	0	0	0	1	0	1	1	0	0	1	1	1	0	0	0	0	0	0	1	1	0	0	0	2	0	1	0	0	0
	2	1	1	3	5	1	1	1		0	0	0	0	0	0	0	0	0	0	1	0	0	0	0	1	0	0	0	0	1	0	0	0	0	0	0	0	0	0	0	0	0	1	2	1	1	1	0	0
	2	1	1	4	8	2	1	0		1	1	0	1	0	1	1	1	1	1	0	0	0	0	0	1	1	0	1	1	0	1	0	0	0	0	0	1	0	0	0	1	0	0	1	0	0	0	0	0
	2	1	2	2	1	2	2	1		0	0	0	1	0	0	0	0	0	0	0	1	0	0	0	0	1	0	0	0	0	0	0	0	0	0	0	0	0	1	0	0	0	0	1	0	0	0	0	1
	1	1	1	3	2	3	1	1		0	0	1	0	1	0	1	0	0	0	0	1	1	1	0	0	1	0	1	0	1	0	0	0	0	0	0	0	0	0	1	1	0	0	1	0	0	0	0	1
	1	1	1	6	5	5	1	0		1	0	1	0	0	0	0	1	0	0	0	1	0	0	0	0	1	1	1	1	1	0	0	0	0	0	0	0	0	0	0	1	1	0	1	0	1	1	0	0
	2	1	2	6	9	2	1	0		0	0	0	0	1	1	0	0	0	0	0	1	1	0	0	0	0	0	0	1	1	0	0	0	0	0	0	0	0	0	1	1	0	0	2	0	0	1	0	1
	1	3	1	2	1	2	1	1		1	0	0	1	0	1	0	1	1	0	0	1	0	1	1	0	1	0	1	0	0	1	0	1	1	0	0	0	0	1	0	0	0	0	2	1	1	0	1	0
	1	1	1	4	2	5	1	1		0	0	1	0	1	0	1	0	0	0	0	1	1	0	0	0	1	1	1	1	1	1	1	1	1	1	0	1	0	0	0	1	0	0	1	1	0	1	0	0
	1	2	1	4	1	2	1	0		1	0	0	0	0	1	1	1	0	0	0	0	0	0	0	1	1	1	1	1	1	1	1	1	1	0	0	0	0	0	0	1	0	0	1	0	0	0	0	0
	1	1	1	6	8	3	1	0		0	0	0	1	0	0	0	0	0	0	0	0	0	1	0	0	0	0	0	0	1	0	0	0	0	0	0	0	0	0	1	0	0	0	1	1	0	0	0	0
	2	3	1	3	10	1	1	1		1	1	1	1	0	0	0	0	0	0	0	1	1	1	0	0	1	0	1	0	0	0	0	0	0	0	0	0	0	1	1	1	0	0	2	0	0	1	0	0
	2	2	1	5	8	3	1	0		1	1	0	1	0	1	1	1	1	1	0	1	1	0	0	0	1	0	1	1	1	1	0	0	1	0	1	1	0	0	0	1	0	0	1	0	0	0	0	0
	1	2	1	3	4	1	1	0		0	1	0	0	0	0	0	0	0	0	0	1	0	0	0	0	0	0	1	0	0	0	0	0	0	0	0	0	0	1	0	0	0	0	2	0	0	0	0	0
	1	1	1	6	2	5	1	0		0	0	0	0	0	0	0	0	0	0	1	0	0	0	0	1	0	0	0	0	0	0	0	0	0	0	0	0	1	0	0	0	0	1	1	0	0	0	0	0
	1	1	2	4	6	5	4	0		0	0	0	0	0	0	0	1	0	0	0	0	1	0	0	0	0	0	0	0	0	1	0	0	0	0	0	1	0	0	0	1	0	0	1	0	1	0	0	0
	1	1	2	6	3	2	1	1		1	0	0	0	0	0	0	0	0	0	0	0	1	0	0	0	0	0	1	0	0	0	0	0	0	0	0	0	0	0	0	1	0	0	2	0	0	0	0	0
	1	2	1	5	8	2	5	1		0	1	1	1	0	1	1	1	1	1	0	1	1	0	1	0	1	1	1	1	1	0	1	1	1	1	0	0	0	1	1	1	1	0	1	0	1	1	0	0
	1	2	1	6	8	5	1	1		1	1	1	0	0	1	0	0	0	1	0	1	1	0	0	0	1	0	0	1	1	0	0	0	0	0	0	0	0	1	1	1	0	0	1	1	1	1	0	0
	1	1	2	6	1	1	3	1		1	0	0	0	0	0	0	0	0	0	0	1	0	0	0	0	1	0	0	0	0	0	0	0	0	0	0	0	0	1	0	0	0	0	1	1	0	0	0	0
	1	1	1	5	8	3	4	1		0	1	1	1	1	0	0	0	0	0	0	1	1	0	0	0	1	1	0	0	0	0	0	1	1	0	0	0	0	0	1	0	0	0	2	0	0	0	1	0
	2	1	2	6	9	5	1	0		0	0	0	0	0	0	1	0	0	0	0	1	0	0	0	0	0	0	0	1	0	0	0	0	0	0	0	0	0	0	0	1	0	0	1	0	0	0	0	0
	1	0	2	4	9	1	1	1		1	1	1	1	1	1	1	1	1	1	0	1	1	1	1	0	1	0	1	1	1	1	0	1	1	1	0	1	0	1	0	0	0	0	1	1	0	0	0	0
	1	1	2	5	9	5	1	1		0	0	0	0	1	0	0	0	0	0	0	1	1	0	0	0	0	0	0	1	0	1	0	0	0	0	0	0	0	0	1	1	0	0	2	1	1	1	0	0
	1	1	2	4	1	2	6	1		0	0	1	0	0	0	0	0	0	0	0	0	0	0	1	0	0	0	1	0	0	0	0	0	0	0	0	0	0	0	0	1	0	0	2	0	0	1	0	0
	1	1	1	4	4	5	1	1		0	0	0	0	0	1	0	0	0	0	0	0	1	0	0	0	1	0	0	0	0	0	0	0	0	0	0	0	0	0	0	1	0	0	1	0	0	0	0	0
	1	1	1	5	3	3	1	0		1	1	1	1	0	0	0	0	0	0	0	1	1	0	0	0	1	0	0	1	1	0	0	0	0	0	0	0	0	1	1	0	0	0	2	0	0	1	0	0
	1	1	1	3	2	1	1	0		1	0	1	0	0	0	1	1	1	1	0	0	0	0	0	1	0	0	0	0	0	0	0	1	0	0	1	0	0	0	0	1	0	0	1	0	1	0	0	0
	1	2	1	2	1	5	1	1		1	0	0	0	0	0	0	0	0	0	0	1	0	0	0	0	1	0	0	0	0	0	0	0	0	0	0	0	0	1	0	0	0	0	1	1	1	0	0	0
	2	1	1	3	2	1	1	1		1	0	1	0	0	0	0	0	0	0	0	1	0	0	0	0	0	1	0	0	0	0	0	0	0	0	0	0	0	0	1	0	0	0	2	0	1	0	0	0
	2	2	2	4	3	3	1	1		1	1	1	0	0	0	0	0	0	0	0	0	0	0	0	1	0	1	1	0	1	0	0	1	0	0	0	0	0	0	0	0	0	1	2	0	0	0	0	0
	1	1	2	2	1	2	1	1		1	0	0	0	0	0	0	0	0	0	0	0	0	0	1	0	1	0	0	0	0	0	0	0	0	0	0	0	0	1	0	0	0	0	2	1	0	0	0	0
	2	1	1	5	5	1	1	1		1	0	0	1	0	0	0	0	0	0	0	1	1	0	1	0	1	0	0	1	0	1	0	0	0	0	1	0	0	1	0	1	0	0	1	0	0	0	0	0
	2	2	3	3	3	2	1	1		0	0	1	0	1	1	1	0	0	0	0	0	1	1	1	0	0	0	1	1	0	1	0	1	1	1	1	0	0	1	0	0	0	0	1	0	0	0	0	0
	2	1	2	6	5	4	1	1		0	1	1	1	0	1	1	0	1	0	0	1	1	1	1	0	0	1	0	1	1	1	1	1	1	1	0	1	0	1	0	0	0	0	1	0	0	1	0	0
	1	1	2	6	9	3	1	0		1	1	1	1	0	0	1	1	1	1	0	1	0	0	1	0	0	0	0	1	0	1	0	0	0	0	0	0	0	1	1	0	0	0	1	0	0	0	0	0
	1	1	2	6	9	2	1	1		1	0	0	0	0	0	0	0	0	0	0	1	0	0	0	0	1	0	0	0	0	0	0	0	0	0	0	0	0	1	0	0	0	0	1	1	0	0	0	0
	2	2	1	3	1	2	1	1		0	0	1	1	1	0	0	0	0	0	0	0	0	0	1	0	0	0	0	0	1	1	1	1	0	0	0	0	0	0	0	1	0	0	1	0	1	0	0	0
	1	1	2	6	9	1	6	0		1	0	0	0	0	0	0	0	0	0	0	1	1	1	1	0	1	1	1	0	0	0	0	0	0	0	0	0	0	1	1	1	1	0	1	1	1	0	0	0
	1	1	2	1	1	2	2	1		1	0	0	0	0	0	0	0	0	0	0	1	0	0	0	0	1	0	0	0	0	0	0	0	0	0	0	0	0	0	1	0	0	0	1	1	0	0	0	0
	1	2	2	4	2	2	1	1		1	1	1	1	0	0	1	0	0	0	0	1	1	1	0	0	0	1	1	1	1	1	1	0	0	0	0	0	0	1	1	1	0	0	2	0	0	0	0	1
	1	2	3	4	3	3	2	1		0	0	0	1	0	1	0	1	0	1	0	1	0	0	0	0	0	1	1	1	0	1	1	1	1	1	1	0	0	1	1	1	0	0	1	0	0	1	0	0
	1	1	2	6	4	1	1	1		1	0	0	0	0	0	0	0	0	0	0	0	0	1	0	0	1	0	0	0	1	0	0	0	0	0	1	1	0	1	0	0	0	0	1	1	0	0	0	0
	1	1	2	6	9	1	2	1		1	0	0	1	0	1	0	0	0	0	0	1	0	0	0	0	1	1	1	0	0	1	0	0	0	0	0	0	0	1	0	1	0	0	2	0	0	1	0	0
	1	3	1	4	1	1	1	1		0	0	0	0	0	0	0	1	0	0	0	0	1	0	0	0	0	0	1	0	0	0	0	0	0	0	0	0	0	1	1	1	0	0	1	0	0	0	0	0
	2	1	2	6	9	5	1	0		1	1	0	1	0	1	1	0	0	0	0	1	1	0	0	0	1	1	0	1	0	1	1	0	0	0	0	0	0	1	0	0	0	0	1	1	0	0	0	0
	2	1	2	6	9	1	1	1		1	0	0	0	0	0	0	0	0	0	0	1	0	0	0	0	1	0	1	0	0	0	0	0	0	0	0	0	0	1	0	0	0	0	1	1	0	0	0	0
	2	1	4	2	6	1	6	1		1	1	1	1	1	0	0	1	0	1	0	0	0	1	0	0	0	1	0	0	0	1	0	1	1	0	1	0	0	0	1	1	1	0	2	1	0	1	0	1
	2	3	3	3	6	5	1	1		1	0	1	0	1	0	0	1	0	1	0	0	1	0	0	0	1	0	0	0	1	1	0	0	1	0	1	1	0	0	1	0	0	0	2	0	0	1	0	1
	2	0	1	1	10	1	5	1		0	0	1	1	1	1	1	1	0	0	0	0	1	0	0	0	1	0	0	0	0	1	0	1	0	1	1	1	0	1	1	0	1	0	2	1	1	0	1	0
	1	1	1	1	4	7	8	1		1	1	0	0	1	0	0	1	0	0	0	1	1	0	0	0	0	0	1	0	0	0	1	1	1	1	0	1	0	0	0	0	1	0	2	0	1	1	0	1
	2	3	3	2	3	1	7	1		1	0	0	1	1	0	1	1	1	1	0	0	1	0	0	0	0	1	1	1	0	1	1	0	1	1	1	1	0	0	1	0	1	0	2	0	1	1	0	0
	1	2	2	3	6	5	2	1		1	1	0	0	1	0	1	1	0	1	0	0	1	1	0	0	1	1	0	0	0	1	0	0	1	0	0	1	0	1	1	0	1	0	2	1	0	1	0	1
	2	1	3	2	10	6	7	1		1	0	0	1	1	1	1	1	0	1	0	1	1	0	0	0	0	0	1	0	1	0	0	1	1	1	1	1	0	1	0	0	0	0	1	0	0	1	0	1
	1	3	1	4	4	6	4	1		0	1	0	0	0	1	0	1	0	1	0	1	1	0	0	0	0	0	0	0	1	0	0	0	1	1	1	1	0	1	1	1	1	0	2	0	0	0	0	1
	2	1	2	6	2	7	2	1		1	1	1	0	1	0	1	1	0	1	0	0	0	1	1	0	0	0	1	1	1	1	0	0	1	0	0	1	0	0	0	1	0	0	1	0	1	0	0	1
	2	1	2	3	6	1	6	1		1	0	0	1	1	0	1	1	0	1	0	0	1	1	1	0	1	1	0	0	1	1	0	0	1	1	1	0	0	1	1	1	0	0	2	0	1	1	0	0
	2	1	2	2	9	5	8	1		0	1	1	0	0	0	0	1	0	1	0	1	0	0	0	0	0	0	1	0	0	1	0	0	1	0	0	1	0	0	1	0	0	0	2	1	0	1	0	1
	2	1	4	4	5	6	7	1		1	0	0	1	1	0	1	0	0	1	0	0	1	0	0	0	0	1	1	1	0	1	0	1	1	1	1	1	0	0	0	1	1	0	2	1	0	1	0	1
	1	1	2	4	1	5	7	1		1	1	1	1	0	0	0	0	0	0	0	0	1	0	1	0	0	0	1	0	0	0	0	0	1	1	1	1	0	1	0	1	0	0	2	0	0	1	0	1
	2	2	4	2	10	2	5	1		1	0	0	1	1	0	0	0	0	1	0	0	0	1	0	0	0	1	1	0	0	1	0	1	0	1	1	1	0	0	1	0	1	0	1	0	0	1	1	1
	1	1	2	1	2	1	5	1		0	0	0	0	1	0	0	0	0	1	0	1	1	1	0	0	1	1	0	1	0	0	1	0	1	1	0	1	0	1	1	0	1	0	2	0	0	1	1	1
	2	0	2	4	4	2	5	1		1	1	1	1	1	0	1	1	1	1	0	1	0	1	1	0	1	0	0	0	1	0	1	0	1	0	1	0	0	0	1	0	1	0	2	1	0	1	1	1
	1	1	4	1	9	6	8	1		0	1	1	0	0	0	0	0	0	1	0	0	1	0	0	0	0	0	0	1	0	1	0	1	1	0	1	0	0	1	1	1	0	0	1	1	0	1	0	0
	2	2	2	1	8	2	8	1		0	1	1	0	0	1	0	1	0	0	0	1	1	0	1	0	0	0	1	0	1	0	0	1	0	0	1	0	0	1	1	0	1	0	1	0	0	1	0	1
	1	2	2	3	10	2	2	1		1	1	1	1	1	1	0	1	0	1	0	0	0	0	0	1	0	0	1	1	0	1	1	1	0	1	1	0	0	0	1	0	1	0	1	0	1	0	0	1
	2	1	3	2	6	7	5	1		1	1	1	0	0	0	0	1	0	0	0	0	1	0	1	0	0	0	0	1	0	1	0	0	0	0	1	1	0	0	1	1	0	0	2	0	0	1	0	0
	2	2	4	1	8	2	4	1		1	1	0	0	1	0	0	1	1	1	0	0	1	1	0	0	0	0	1	0	0	0	1	0	1	0	1	1	0	0	1	1	1	0	2	1	0	1	0	1
	2	1	3	1	6	1	6	1		0	0	1	0	0	0	0	1	0	1	0	0	0	1	0	0	1	1	0	0	0	0	1	1	1	0	1	1	0	0	1	1	0	0	2	1	1	1	0	1
	2	1	2	2	4	4	5	1		1	0	0	1	1	1	0	1	1	1	0	0	0	0	1	0	0	0	1	0	1	1	0	1	1	0	1	1	0	0	1	0	1	0	2	1	0	0	0	1
	2	1	1	1	3	7	7	1		0	1	0	0	1	0	1	0	0	1	0	0	0	0	0	1	1	0	1	0	0	0	0	0	1	0	1	1	0	1	0	1	0	0	1	0	1	0	0	0
	1	1	3	5	10	5	5	1		1	1	0	1	1	0	1	0	0	1	0	0	1	0	1	0	1	0	1	0	0	0	0	0	1	0	0	0	0	1	0	0	1	0	2	1	1	1	0	1
	2	1	4	4	9	1	8	1		0	1	0	0	0	1	0	1	1	1	0	0	0	0	1	0	0	0	0	0	0	1	1	1	0	0	1	0	0	1	1	0	1	0	2	1	1	0	0	1
	1	2	3	6	3	1	8	1		1	1	0	0	0	0	1	1	0	1	0	0	1	0	0	0	1	0	1	1	0	0	1	0	0	0	1	1	0	0	1	0	1	0	2	1	1	1	0	1
	2	1	3	1	3	3	8	1		0	0	0	0	1	1	0	0	0	1	0	0	1	1	0	0	1	1	0	0	1	1	1	0	1	0	1	1	0	0	0	1	1	0	2	1	0	1	1	1
	1	1	1	5	10	3	1	0		1	1	1	1	0	1	1	1	1	1	0	1	1	0	0	0	1	0	1	1	1	1	0	1	1	0	0	1	0	1	0	0	0	0	1	0	0	0	0	0
	2	1	2	3	5	3	6	1		0	0	1	0	0	1	0	0	0	0	0	1	0	0	0	0	0	0	0	0	0	0	0	0	0	0	0	0	1	0	0	1	0	0	2	1	0	0	0	0
	2	1	2	3	3	1	6	1		0	0	0	0	0	0	0	0	0	0	1	1	1	0	0	0	0	0	0	0	0	0	0	0	0	0	0	0	1	1	1	1	0	0	2	0	0	0	0	0
	2	3	1	2	1	2	1	1		0	0	0	0	0	0	1	0	1	0	0	1	0	0	0	0	0	0	1	0	0	0	0	0	1	0	0	0	0	0	0	1	0	0	1	0	0	0	0	0
	1	3	1	1	1	2	1	1		0	0	0	0	0	0	1	0	0	0	0	1	0	0	0	0	0	0	1	0	0	0	0	0	0	0	0	0	0	0	0	0	1	0	2	0	0	0	0	0
	2	2	1	2	1	2	1	1		0	0	0	0	0	0	0	0	0	0	1	1	0	0	0	0	0	1	0	0	0	0	0	0	1	0	0	0	0	0	0	1	0	0	1	0	0	0	0	0
	1	2	1	3	4	2	1	1		0	0	0	0	0	1	0	0	0	0	0	1	0	0	0	0	0	0	1	0	0	0	0	0	0	0	1	1	0	0	0	1	1	0	1	0	0	0	0	0
	1	2	1	3	2	2	1	1		0	0	0	0	0	0	0	0	0	0	1	0	0	0	0	1	0	0	0	0	0	0	0	0	0	0	0	1	0	1	0	0	0	0	1	0	0	0	0	0
	1	2	1	3	1	2	1	1		0	0	0	0	0	0	1	0	0	0	0	1	1	0	0	0	0	0	1	0	0	0	0	0	0	0	0	1	0	0	0	1	0	0	1	0	0	0	0	0
	2	2	1	1	1	2	5	1		0	1	1	1	0	0	0	0	0	0	0	0	0	0	0	1	0	0	1	0	0	0	0	0	0	0	0	0	0	0	0	0	1	0	1	0	0	0	0	0
	2	3	1	1	1	2	1	1		1	1	1	1	1	1	1	1	1	1	0	1	1	1	1	0	1	1	1	1	1	1	1	1	1	1	0	1	0	1	1	1	0	0	2	1	1	1	1	1
	1	1	2	5	9	5	1	1		1	1	0	1	1	1	0	1	1	0	0	1	0	0	1	0	1	1	1	1	1	0	1	1	1	1	1	1	0	1	1	1	0	0	1	1	1	1	1	1
	1	2	1	3	1	2	1	1		0	0	0	0	0	1	0	1	0	0	0	1	1	0	0	0	0	0	1	1	0	0	0	0	0	0	0	0	0	1	1	1	0	0	1	1	0	0	0	0
	2	2	1	2	1	2	1	1		1	0	0	0	0	1	1	1	0	0	0	1	1	0	0	0	0	1	1	0	0	1	0	0	1	0	0	1	0	0	0	1	0	0	1	0	0	0	0	0
	2	1	1	5	8	3	1	0		0	0	0	0	0	1	1	0	0	0	0	1	1	0	0	0	0	0	1	0	0	1	0	0	1	0	0	1	0	0	0	1	0	0	1	1	1	0	0	0
	2	1	1	4	4	2	1	0		0	0	0	0	0	1	1	1	1	1	0	1	0	0	0	0	0	0	1	0	1	0	0	0	0	0	0	1	0	0	0	1	0	0	1	0	0	0	0	0
	2	2	1	3	1	2	1	1		0	0	0	0	0	1	1	1	0	0	0	1	1	0	0	0	0	1	1	0	0	0	0	1	1	0	0	1	0	0	0	1	0	0	1	0	0	0	0	0
	1	2	1	3	1	2	1	1		0	0	0	0	0	1	1	0	0	0	0	1	1	0	0	0	0	0	1	0	1	0	0	0	0	0	0	1	0	1	1	1	0	0	1	0	0	0	0	0
	1	2	1	3	1	2	1	1		0	0	0	0	0	1	1	0	0	0	0	1	1	0	0	0	0	0	1	0	0	0	0	0	0	0	1	1	0	1	1	1	0	0	1	0	0	0	0	0
	2	2	2	2	1	2	1	1		0	0	0	0	0	1	1	0	1	0	0	1	0	0	0	0	0	0	1	0	0	0	0	0	1	0	0	0	0	1	1	1	0	0	1	0	0	0	0	0
	1	1	1	4	2	2	1	0		0	0	0	0	0	1	1	0	1	1	0	1	1	0	0	0	0	0	1	0	0	0	0	0	1	0	1	1	0	1	1	1	0	0	1	1	1	0	0	0
	1	2	1	3	2	3	1	1		1	0	0	0	0	0	1	0	1	0	0	1	1	0	0	0	0	0	1	0	0	0	0	0	0	0	0	1	0	1	1	1	1	0	1	0	0	1	0	0
	2	2	1	3	1	2	1	1		0	0	0	0	0	1	1	1	1	0	0	1	0	0	0	0	0	0	1	0	0	0	0	0	0	0	0	1	0	0	0	1	0	0	1	0	0	0	0	0
	2	2	1	4	5	2	1	0		0	0	0	0	0	1	1	1	1	0	0	1	0	0	0	0	0	0	1	0	0	0	0	0	0	0	0	1	0	0	0	1	0	0	1	0	0	0	0	0
	1	2	1	3	1	2	1	1		0	0	1	0	0	1	1	0	1	0	0	1	0	0	0	0	0	0	1	0	0	0	0	0	1	0	0	0	0	0	1	0	0	0	2	0	0	0	0	0
	2	2	1	3	5	2	1	0		0	0	0	0	0	0	0	0	0	0	1	1	0	0	0	0	0	0	1	0	0	0	0	0	0	0	0	1	0	1	1	0	0	0	2	0	0	0	0	0
	1	3	1	2	1	2	1	1		0	0	0	0	0	1	1	0	0	0	0	1	1	0	0	0	0	0	1	0	0	0	0	0	1	0	0	0	0	0	1	0	0	0	2	0	0	0	0	0
	1	2	1	3	1	2	1	1		0	0	0	0	0	0	0	0	0	0	1	1	1	0	0	0	0	0	1	0	0	0	0	0	0	0	1	1	0	1	1	0	0	0	2	0	0	0	0	0
	2	2	1	3	4	2	1	0		0	0	0	0	0	1	1	0	0	0	0	1	0	0	0	0	0	0	1	0	0	0	0	0	1	0	0	0	0	0	0	1	0	0	1	0	0	0	0	0
	1	3	1	2	1	2	1	1		1	0	0	0	0	1	1	0	1	0	0	1	1	0	0	0	0	0	1	0	0	0	0	0	1	0	0	0	0	0	0	1	0	0	1	0	0	0	0	0
	2	2	1	4	5	2	1	0		0	0	1	0	0	0	0	1	0	0	0	1	1	0	0	0	0	0	1	0	1	0	0	0	0	0	1	1	0	0	0	1	0	0	1	1	0	0	0	0
	1	2	1	3	1	2	1	1		0	0	0	0	0	1	1	0	0	0	0	1	0	0	0	0	0	0	0	0	0	1	0	0	0	0	1	1	0	0	0	1	0	0	2	0	0	0	0	0
	1	2	1	4	4	2	1	1		0	0	0	0	0	1	1	0	0	0	0	1	1	0	0	0	0	0	1	0	0	0	0	0	1	0	1	1	0	0	0	1	0	0	1	0	0	0	0	0
	2	3	1	1	1	2	1	1		0	0	0	0	0	0	0	0	0	0	1	1	0	0	0	0	0	0	1	0	0	0	0	0	0	0	0	1	0	0	0	0	0	1	2	0	0	0	0	0
	1	3	1	1	1	2	1	1		0	0	0	0	0	0	0	0	0	0	1	1	0	0	0	0	0	0	0	0	0	0	0	0	0	0	0	1	0	0	1	0	0	0	2	0	0	0	0	0
	1	2	1	4	5	3	1	0		0	0	0	0	0	0	0	1	0	0	0	1	1	0	0	0	0	0	1	0	0	0	0	0	0	0	0	1	0	0	0	1	0	0	1	0	0	0	0	0
	2	2	1	2	1	2	1	1		1	1	1	1	1	1	1	1	1	1	0	1	0	0	1	0	1	1	1	1	1	1	1	1	1	1	1	1	0	1	1	1	0	0	1	1	1	1	1	1
	2	2	1	3	5	2	1	0		0	0	0	0	0	1	1	1	0	0	0	1	1	0	0	0	0	0	1	0	0	0	0	0	0	0	0	1	0	0	0	1	0	0	2	0	0	0	0	0
	2	2	1	4	1	2	1	1		0	0	0	0	0	1	1	0	1	0	0	1	0	0	0	0	0	0	1	0	0	0	0	0	0	0	0	1	0	0	0	1	0	0	1	0	0	0	0	0
	1	3	1	2	1	2	1	1		0	0	0	0	0	1	1	0	1	0	0	1	0	0	0	0	0	0	1	0	0	0	0	0	0	0	0	1	0	0	0	1	0	0	2	0	0	0	0	0
	1	2	1	4	5	2	1	0		0	0	1	0	0	0	0	0	0	0	0	1	0	0	0	0	0	0	1	0	0	0	0	0	0	0	1	1	0	0	0	1	0	0	1	0	0	0	0	0
	1	3	1	2	1	2	1	1		0	0	0	0	0	1	0	0	0	0	0	1	0	0	0	0	0	0	1	0	0	1	0	0	0	0	0	1	0	0	0	1	0	0	2	0	0	0	0	0
	1	2	1	3	1	2	1	1		0	0	0	0	0	1	1	0	0	0	0	1	1	0	0	0	0	0	1	0	0	0	0	0	0	0	0	1	0	0	0	1	0	0	1	0	0	0	0	0
	1	2	1	4	5	2	1	0		0	0	0	0	0	1	1	0	1	1	0	1	1	0	0	0	0	0	1	0	0	0	0	0	0	0	0	1	0	0	0	1	0	0	1	0	0	0	0	0
	2	2	1	3	1	2	1	1		0	0	0	0	0	1	1	0	0	0	0	1	1	0	0	0	0	0	1	0	0	0	0	0	0	0	0	1	0	0	0	1	0	0	1	0	0	0	0	0
	2	3	1	2	1	2	1	1		0	0	0	0	0	0	0	0	1	0	0	1	0	0	0	0	0	0	1	0	0	0	0	0	0	0	0	1	0	0	0	1	0	0	2	0	0	0	0	0
	1	3	1	3	1	2	1	1		0	0	0	0	0	0	0	1	0	0	0	1	1	0	0	0	0	0	0	0	0	0	0	0	0	0	1	1	0	0	0	1	0	0	2	0	0	0	0	0
	1	3	1	2	1	2	1	1		0	0	0	0	0	0	0	0	1	0	0	1	1	0	0	0	0	0	1	0	0	0	0	0	0	0	0	1	0	0	0	1	0	0	2	0	0	0	0	0
	2	3	1	2	4	2	1	1		0	0	0	0	0	1	0	0	0	0	0	1	1	0	0	0	0	0	1	0	0	0	0	0	0	0	0	1	0	0	0	1	0	0	2	0	0	0	0	0
	2	2	1	4	10	3	1	1		0	0	0	0	0	0	1	0	1	0	0	1	0	0	0	0	0	0	1	0	0	0	0	0	0	0	0	1	0	0	0	1	0	0	1	0	0	0	0	0
	2	2	1	3	1	2	1	1		0	0	0	0	0	0	1	0	1	0	0	1	0	0	0	0	0	0	1	0	0	0	0	0	0	0	1	1	0	0	0	1	0	0	2	0	0	0	0	0
	1	1	2	5	9	1	1	0		0	1	1	1	1	0	0	0	0	0	0	1	1	1	1	0	1	1	1	1	1	1	0	0	0	0	0	0	0	1	1	1	1	0	1	0	0	0	1	0
	1	1	1	4	1	1	1	1		1	0	1	0	0	1	1	1	0	0	0	1	1	0	1	0	0	1	0	1	0	1	0	1	0	0	0	0	0	1	1	0	0	0	1	1	1	1	0	0
	1	1	2	4	2	5	4	1		0	1	1	1	0	0	0	0	0	0	0	0	0	0	0	1	1	1	1	1	0	0	0	0	0	0	0	0	0	1	0	0	0	0	2	0	0	0	0	1
	1	1	1	4	6	2	1	1		0	1	0	0	0	0	0	0	0	0	0	0	0	0	0	1	1	0	0	0	0	0	0	0	0	0	0	0	0	0	1	0	0	0	1	0	1	0	0	1
	1	2	3	5	7	5	4	1		0	0	0	0	0	0	0	0	0	0	1	0	0	0	0	1	1	0	1	0	0	0	0	0	0	0	0	0	0	0	1	1	0	0	2	0	0	0	0	1
	1	1	2	5	10	5	6	0		1	1	0	0	0	0	0	1	0	0	0	0	0	0	0	1	0	1	1	1	0	0	0	0	0	0	0	0	0	0	0	0	0	1	2	0	0	0	0	0
	2	0	2	4	9	2	1	1		1	0	0	0	1	1	0	0	1	0	0	1	0	1	0	0	1	0	1	0	0	1	0	0	0	0	0	1	0	1	1	1	0	0	1	0	0	0	0	0
	2	2	3	2	7	2	1	0		0	0	0	1	0	0	0	0	0	0	0	0	0	1	0	0	0	0	0	0	0	1	0	0	0	0	0	0	0	0	0	1	0	0	2	0	0	0	1	0
	1	2	4	2	2	2	3	0		0	0	0	0	1	0	0	0	0	0	0	0	0	1	0	0	0	0	1	0	0	0	0	0	0	0	0	0	0	0	0	0	1	0	2	0	1	0	0	0
	1	2	1	3	1	4	4	1		0	1	0	0	0	0	0	1	0	0	0	0	0	0	1	0	0	0	0	0	1	0	0	0	0	0	0	0	0	0	0	1	1	0	2	0	0	0	0	0
	1	3	3	4	2	3	1	1		0	0	1	0	0	0	0	0	0	0	0	0	0	0	1	0	0	0	0	1	0	0	0	0	0	0	0	0	0	0	0	1	0	0	2	0	0	0	0	0
	2	2	1	2	3	5	1	1		0	0	0	0	0	0	0	0	0	0	1	0	0	0	0	1	0	0	0	0	0	0	0	0	0	0	0	1	0	0	0	0	0	1	2	0	1	0	0	0
	1	3	1	2	1	1	4	0		0	0	0	0	0	0	0	0	0	0	1	0	0	0	0	1	0	0	0	0	0	0	0	0	0	0	0	0	1	0	0	0	0	1	2	0	0	0	0	0
	2	2	1	4	2	2	1	1		0	0	1	0	0	0	0	0	0	0	0	0	0	0	1	0	1	0	0	0	0	0	0	0	0	0	0	0	0	0	0	1	0	0	2	0	0	0	0	0
	2	3	1	1	2	1	1	1		0	0	0	0	0	0	0	0	0	0	1	0	0	0	0	1	0	0	0	0	0	0	0	0	0	0	0	0	1	0	0	0	0	1	2	0	0	0	0	0
	2	2	3	3	2	4	4	1		0	0	0	0	1	0	0	0	0	0	0	0	0	0	1	0	0	0	0	0	0	0	0	0	0	0	0	0	1	0	0	0	0	1	2	0	0	0	0	0
	2	3	2	5	2	6	6	0		0	0	0	0	0	1	0	1	0	0	0	0	0	0	0	1	1	0	0	0	0	0	0	1	0	0	0	0	0	1	0	0	0	0	2	0	0	0	0	0
	1	3	1	2	1	2	1	1		0	0	0	0	0	1	1	0	1	0	0	1	0	0	0	0	0	0	1	0	0	0	0	0	0	1	1	1	0	0	0	1	0	0	2	0	0	0	0	0
	1	2	1	4	2	3	1	0		0	0	1	0	0	1	1	0	1	0	0	1	1	0	0	0	0	0	1	0	0	0	0	0	0	0	0	1	0	0	0	1	0	0	1	0	0	0	0	0
	1	1	2	2	1	2	1	1		1	1	0	0	0	0	0	0	0	0	0	1	0	1	1	0	1	1	0	1	0	0	0	0	1	1	0	0	0	0	1	1	0	0	1	1	1	0	1	0
	2	1	2	4	1	1	1	1		1	1	1	1	0	0	0	0	0	0	0	1	1	1	0	0	1	1	1	0	0	0	0	0	0	1	0	0	0	1	1	0	0	0	1	1	1	1	0	0
	2	2	2	3	8	5	5	0		0	0	0	0	1	1	0	1	0	0	0	0	1	1	1	0	0	1	1	0	1	0	0	0	0	0	0	0	0	0	0	0	0	1	2	0	1	0	1	1
	1	1	1	2	2	2	1	1		1	0	1	0	0	0	0	1	0	0	0	1	1	1	1	0	1	1	1	1	1	0	0	0	0	0	0	0	0	1	1	0	0	0	1	1	0	1	1	0
	1	1	2	4	3	2	1	1		0	0	1	0	0	0	0	0	0	0	0	0	0	0	0	1	1	1	0	0	0	0	0	0	0	0	0	0	0	0	0	0	1	0	2	1	1	1	0	0
	1	2	1	2	1	2	1	1		1	0	1	1	1	0	0	0	0	1	0	0	0	0	1	0	1	1	1	1	0	0	0	0	0	0	0	1	0	0	0	1	0	0	1	1	0	1	0	0
	1	2	1	3	1	1	1	1		0	0	0	0	1	0	0	0	0	0	0	0	0	0	1	0	0	0	0	0	0	0	0	1	0	0	0	0	0	0	0	0	0	1	2	0	0	0	0	0
	1	1	1	4	3	1	1	1		1	0	0	0	0	0	0	1	1	1	0	1	1	0	0	0	0	0	0	1	1	1	1	0	1	1	0	0	0	1	1	0	0	0	1	1	1	1	0	0
	2	2	1	3	1	2	1	1		0	0	0	0	0	1	1	0	1	1	0	1	0	0	0	0	0	0	1	0	0	1	0	0	0	0	0	1	0	0	0	1	0	0	1	0	0	0	0	0
	2	3	1	2	1	2	1	1		0	0	0	0	0	1	1	0	1	0	0	1	0	0	0	0	0	0	1	0	0	0	0	0	1	0	1	1	0	0	0	1	0	0	2	0	0	0	0	0
	1	3	1	2	1	2	1	1		0	0	0	0	0	0	0	0	0	0	1	0	0	0	0	1	0	0	0	0	0	0	0	0	0	0	0	1	0	0	0	1	0	0	2	0	0	0	0	0
	2	2	1	3	4	2	1	0		0	0	0	0	0	1	1	0	1	0	0	1	0	0	0	0	0	0	1	0	0	0	0	0	0	0	0	1	0	0	0	1	0	0	1	0	0	0	0	0
	2	2	1	3	5	2	1	1		0	0	0	0	0	1	0	0	0	0	0	1	0	0	0	0	0	0	1	0	0	0	0	0	0	0	1	1	0	0	0	1	0	0	1	0	0	0	0	0
	2	3	1	1	10	2	1	1		0	0	0	0	0	0	0	0	0	0	1	1	0	0	0	0	0	0	0	0	0	0	0	0	0	0	1	1	0	0	0	0	0	1	2	0	0	0	0	0
	2	2	1	2	1	2	1	1		0	0	0	0	0	0	0	0	0	0	1	1	0	0	0	0	0	0	1	0	0	0	0	0	0	0	0	1	0	0	0	1	0	0	1	0	0	0	0	0
	1	2	1	3	1	2	1	1		0	0	0	0	0	1	1	0	1	1	0	1	0	0	0	0	0	0	1	0	0	1	0	0	0	1	0	1	0	0	0	1	0	0	1	0	0	0	0	0
	1	3	1	1	1	2	1	1		0	0	0	0	0	0	0	0	1	0	0	1	0	0	0	0	0	0	0	0	0	0	0	0	0	0	0	1	0	0	0	1	0	0	2	0	0	0	0	0
	1	2	3	4	1	2	1	1		0	0	0	0	0	1	1	0	1	0	0	1	1	0	0	0	0	0	1	0	0	0	0	0	0	0	0	1	0	0	0	1	0	0	1	0	0	0	0	0
	2	3	1	1	1	2	1	1		0	0	0	0	0	0	0	0	0	0	1	0	0	0	0	1	0	0	0	0	0	0	0	0	0	0	1	1	0	0	0	1	0	0	2	0	0	0	0	0
	1	3	1	2	1	2	1	1		0	0	0	0	0	1	0	0	1	0	0	1	0	0	0	0	0	0	1	0	0	0	0	0	0	0	0	1	0	0	0	1	0	0	2	0	0	0	0	0
	2	3	1	1	1	2	1	1		0	0	0	0	0	0	0	0	0	0	1	1	0	0	0	0	0	0	1	0	0	0	0	0	0	0	0	1	0	0	0	1	1	0	2	0	0	0	0	0
	2	2	1	3	1	2	1	1		1	0	0	0	0	0	0	0	1	0	0	1	0	0	0	0	0	0	1	0	0	0	0	0	0	0	0	1	0	0	0	1	0	0	1	0	0	0	0	0
	1	2	1	3	1	2	1	1		1	0	1	0	0	1	1	0	1	0	0	1	0	0	0	0	0	0	1	0	0	0	0	0	0	0	0	1	0	0	0	1	0	0	1	0	0	0	0	0
	1	1	1	4	7	2	5	1		1	0	0	0	0	0	0	0	0	1	0	1	0	0	0	0	1	0	1	0	0	0	0	0	0	0	0	0	0	1	0	0	0	0	1	0	0	0	0	0
	2	2	1	5	1	5	2	1		0	0	1	0	0	0	1	0	0	0	0	0	1	1	0	0	0	0	0	0	0	0	0	0	0	0	0	0	1	0	0	0	0	1	2	0	0	0	1	0
	2	2	1	3	2	3	1	1		1	1	1	1	1	0	0	0	0	0	0	1	1	0	1	0	1	0	1	0	0	0	0	0	0	0	0	1	0	1	1	1	0	0	1	1	1	1	1	1
	1	2	1	4	2	5	1	1		1	1	1	1	1	1	1	1	1	1	0	0	0	0	1	0	1	0	1	0	1	0	0	0	0	0	0	1	0	0	0	1	0	0	1	1	1	1	0	0
	2	2	1	2	1	2	1	1		1	1	1	1	1	1	1	1	1	1	0	1	1	0	1	0	1	0	1	1	1	0	0	0	0	0	0	0	0	1	1	1	0	0	1	1	1	1	1	1
	1	2	1	3	2	2	2	1		1	1	1	1	1	1	1	1	0	0	0	1	1	0	1	0	1	1	1	1	1	0	0	0	0	0	0	1	0	1	1	1	0	0	1	1	1	1	0	0
	2	2	1	3	1	2	1	1		1	1	1	1	1	0	0	0	0	0	0	1	1	0	1	0	1	0	1	1	1	0	0	0	0	0	0	1	0	1	1	1	0	0	1	1	1	1	1	1
	1	1	1	2	2	2	1	1		1	1	1	0	0	0	0	0	0	0	0	1	1	0	0	0	1	1	1	1	1	0	0	0	0	0	0	0	0	1	1	0	0	0	1	1	1	0	0	0
	1	2	1	4	2	5	1	1		1	0	0	1	0	1	0	1	1	1	0	1	0	0	1	0	1	0	1	0	0	0	0	0	0	0	0	0	0	0	0	1	0	0	1	1	1	1	1	1
	1	3	1	2	1	2	1	1		1	1	1	1	1	1	1	1	1	1	0	1	0	1	1	0	1	0	1	1	1	1	1	1	1	1	1	1	0	1	1	1	0	0	1	1	1	1	1	1
	1	3	1	1	1	2	2	1		1	0	0	0	0	0	0	0	0	0	0	1	1	1	1	0	1	1	0	0	0	0	0	0	0	0	0	0	0	1	1	0	0	0	1	1	1	1	1	1
	1	2	1	3	1	2	1	1		1	1	1	1	1	1	0	0	0	0	0	1	0	1	1	0	1	0	1	1	1	0	1	1	1	0	0	0	0	1	1	1	0	0	1	1	1	1	1	1
	2	3	1	2	1	2	1	1		0	0	0	0	0	0	0	0	1	1	0	1	0	0	0	0	0	0	1	0	0	0	0	0	0	0	0	1	0	0	0	1	0	0	2	0	0	0	0	0
	1	2	1	3	2	2	1	0		0	0	0	0	0	0	1	1	1	1	0	1	1	0	0	0	0	0	1	0	0	0	0	0	0	0	0	1	0	0	0	1	0	0	1	0	0	0	0	0
	2	3	1	1	1	2	1	1		0	0	0	0	0	0	0	0	0	0	1	1	0	0	0	0	0	0	0	0	0	0	0	0	0	0	1	1	0	0	0	1	0	0	2	0	0	0	0	0
	1	2	1	3	1	2	1	1		1	0	0	0	0	0	0	0	0	1	0	1	1	0	0	0	0	0	1	0	0	1	0	0	0	0	0	1	0	0	0	1	0	0	1	1	1	0	0	0
	1	3	1	2	1	2	1	1		0	0	0	0	0	0	0	0	0	0	1	1	0	0	0	0	0	0	1	0	0	0	0	0	0	0	0	1	0	0	0	1	0	0	2	0	0	0	0	0
	1	1	1	4	2	2	1	1		1	0	0	0	0	0	0	0	1	0	0	1	1	0	0	0	0	0	1	0	0	0	0	0	0	0	1	1	0	0	0	1	0	0	1	0	0	0	0	0
	2	3	1	1	1	2	1	1		0	0	0	0	0	0	0	0	0	0	1	1	0	0	0	0	0	0	1	0	0	0	0	0	0	0	0	1	0	0	0	1	0	0	2	0	0	0	0	0
	1	2	1	3	1	2	1	1		1	0	0	0	0	0	1	0	0	1	0	1	0	0	0	0	0	0	1	0	0	0	0	0	0	1	0	1	0	0	0	1	0	0	1	0	0	0	0	0
	1	1	2	3	8	4	4	1		0	0	0	0	0	0	0	0	0	0	1	0	0	1	0	0	0	0	0	0	0	0	0	0	0	0	0	0	1	0	1	0	0	0	2	0	0	0	0	0
	2	1	1	3	1	2	2	1		0	0	0	0	0	1	1	1	1	1	0	0	0	1	1	0	0	1	1	1	1	1	0	0	0	0	0	0	0	0	0	1	1	0	1	0	0	1	1	1
	1	1	2	1	1	2	1	1		0	1	0	0	0	0	0	0	0	0	0	0	1	0	0	0	1	0	0	0	0	0	0	0	0	0	0	0	0	1	0	0	0	0	2	0	0	0	1	0
	1	3	1	3	1	2	5	1		1	1	1	0	0	0	0	0	0	0	0	1	1	0	0	0	0	1	1	0	0	0	0	0	0	0	0	0	0	1	1	1	0	0	2	1	1	1	0	0
	1	3	1	2	1	2	1	1		1	1	1	1	1	1	1	1	1	0	0	1	1	0	1	0	1	0	1	1	1	1	0	0	0	0	0	0	0	1	1	1	0	0	1	1	1	1	1	1
	1	1	1	4	4	1	2	0		0	0	0	1	0	0	0	1	0	0	0	0	0	0	0	1	1	0	1	0	0	0	0	0	0	0	0	0	0	0	0	0	0	1	2	0	1	0	0	0
	2	0	2	2	9	5	1	0		1	1	1	1	1	0	0	0	0	0	0	0	0	0	0	1	1	0	1	1	1	0	0	0	0	0	0	0	0	1	1	1	0	0	1	1	1	1	1	1
	1	1	3	4	4	1	4	0		0	0	1	0	0	0	0	0	0	0	0	1	0	0	0	0	0	0	0	1	0	0	0	0	0	0	0	0	0	0	0	0	0	1	1	0	0	0	0	0
	2	0	2	4	9	1	1	0		1	1	1	1	1	1	1	1	1	1	0	1	1	0	1	0	0	0	1	1	0	0	0	0	0	0	0	1	0	1	0	0	0	0	1	0	0	0	0	0
	1	2	1	3	1	2	1	1		1	0	0	1	0	0	1	1	1	1	0	1	0	0	1	0	1	0	1	0	0	0	0	0	0	0	0	0	0	0	0	1	0	0	2	1	0	0	1	0
	1	2	1	3	1	2	2	1		1	0	1	0	0	0	1	1	1	1	0	1	1	0	1	0	1	0	1	1	0	0	0	0	0	0	0	0	0	1	1	0	0	0	1	1	0	0	0	1
	2	2	1	3	1	2	5	1		1	0	1	1	0	1	0	1	1	1	0	1	0	0	1	0	1	0	1	1	1	0	0	0	0	0	0	0	0	0	0	1	0	0	1	1	0	1	0	1
	1	2	1	4	4	5	1	1		1	0	1	1	0	0	0	1	1	1	0	1	0	0	1	0	1	0	1	0	0	0	0	0	0	0	0	0	0	0	1	1	0	0	1	1	1	1	1	1
	1	1	1	5	5	5	1	1		1	0	0	1	0	0	0	1	1	1	0	1	0	1	0	0	1	0	1	0	0	0	0	0	0	0	0	0	0	1	1	1	0	0	1	1	1	1	1	1
	2	2	1	4	4	3	1	1		1	1	1	1	1	1	1	1	1	0	0	1	1	0	1	0	1	0	1	1	1	1	0	0	0	0	0	0	0	1	1	1	0	0	1	1	1	1	1	1
	1	3	1	4	10	2	1	1		1	1	1	1	1	1	1	1	1	0	0	1	0	0	1	0	1	0	1	1	1	1	0	0	1	0	0	0	0	1	1	1	0	0	1	1	1	1	1	1
	1	1	1	5	3	3	1	1		1	1	1	1	1	1	1	1	1	0	0	1	1	0	1	0	1	0	1	1	1	0	0	0	0	0	0	0	0	1	1	1	0	0	1	1	1	1	1	1
	1	0	2	4	9	2	1	1		1	1	1	1	1	1	1	0	0	0	0	1	1	0	1	0	1	1	1	1	1	1	0	0	0	0	0	0	0	1	1	1	0	0	1	1	1	1	1	1
	1	1	1	5	5	5	1	1		1	0	1	1	0	0	1	1	1	1	0	1	1	0	1	0	1	0	1	0	0	0	0	0	0	0	0	0	0	0	0	1	0	0	1	1	1	1	1	1
	1	2	1	4	2	5	1	1		1	0	1	1	0	0	1	1	1	1	0	1	0	0	1	0	1	0	1	0	0	0	0	0	0	0	0	0	0	1	0	1	0	0	1	1	1	1	1	1
	2	2	1	5	5	5	1	1		1	0	1	1	0	0	1	0	1	1	0	1	0	0	1	0	1	0	1	1	1	0	0	0	0	0	0	0	0	1	1	1	0	0	1	1	1	1	1	1
	1	2	3	5	8	6	1	1		1	0	1	1	0	0	1	1	1	1	0	1	1	0	1	0	1	0	1	0	0	0	0	0	0	0	0	0	0	1	1	1	0	0	1	1	1	1	1	1
	1	3	4	3	1	2	1	1		1	1	1	1	1	1	1	1	0	0	0	1	1	0	1	0	1	0	1	1	1	0	0	0	0	0	0	0	0	1	1	1	0	0	1	1	1	1	1	1
	1	2	1	3	1	2	1	1		1	0	1	0	0	1	0	1	1	1	0	1	0	1	1	0	1	0	1	0	0	0	0	0	0	0	0	0	0	1	1	1	0	0	1	1	1	1	1	1
	2	1	1	5	5	5	1	1		1	1	1	1	1	1	1	1	1	1	0	1	1	1	1	0	1	0	1	1	1	0	0	0	0	0	0	0	0	1	1	1	0	0	1	1	1	1	1	1
	1	1	2	6	8	6	1	1		1	1	1	0	0	1	1	1	1	1	0	1	1	1	1	0	1	0	1	1	0	0	0	0	0	0	0	0	0	1	1	1	0	0	1	1	1	1	1	1
	1	2	1	4	1	2	1	1		1	1	1	1	1	1	1	1	1	1	0	1	1	0	1	0	1	0	1	1	1	1	1	1	0	0	0	0	0	1	1	1	0	0	1	1	1	1	1	1
	1	2	1	4	2	5	1	1		1	0	1	0	0	1	1	1	1	0	0	1	0	1	1	0	1	0	1	1	0	0	0	0	0	0	0	0	0	0	0	1	0	0	1	1	1	1	1	1
	2	3	1	2	1	2	1	1		1	1	1	1	1	1	1	1	1	1	0	1	0	0	1	0	1	0	1	1	1	0	0	0	1	1	1	0	0	1	1	1	0	0	1	1	1	1	1	1
	2	1	1	5	5	5	1	1		1	0	1	0	0	1	1	1	1	0	0	1	1	1	1	0	1	0	1	0	0	0	0	0	0	0	0	0	0	0	1	1	0	0	1	1	1	0	0	1
	2	2	1	2	1	2	1	1		1	1	1	1	1	1	1	1	1	1	0	1	0	0	1	0	1	0	1	1	1	0	0	0	0	0	0	0	0	1	1	1	0	0	1	1	1	1	1	1
	1	3	1	1	1	2	5	1		1	1	1	1	0	0	0	0	0	0	0	1	1	1	1	0	1	1	1	1	0	0	0	0	0	1	0	0	0	1	1	1	0	0	1	0	0	0	0	0
	1	3	1	3	10	3	1	1		1	1	1	1	1	0	0	0	0	0	0	1	0	0	0	0	1	1	0	0	1	0	0	0	0	0	0	0	0	0	0	0	0	1	1	1	1	1	1	1
	1	1	1	5	3	4	1	1		1	0	0	0	0	0	0	0	0	0	0	1	0	0	0	0	0	0	0	0	0	0	0	0	1	0	0	0	0	0	0	1	0	0	1	0	0	0	0	0
	2	2	1	3	2	5	1	1		1	1	1	1	0	0	0	0	0	0	0	1	1	1	0	0	1	1	1	1	1	0	0	0	0	0	0	0	0	0	0	1	0	0	1	1	1	1	0	0
	1	1	1	5	8	6	1	0		1	1	1	1	1	1	1	1	1	1	0	1	1	0	0	0	1	1	1	1	1	1	1	1	1	1	0	1	0	1	1	1	0	0	1	1	1	1	1	1
	1	2	1	3	1	5	1	1		1	0	1	1	0	1	0	1	0	1	0	1	1	0	1	0	1	0	1	0	0	0	0	0	0	0	0	0	0	1	0	1	0	0	1	1	1	1	0	1
	1	2	1	5	8	6	1	1		1	0	1	1	0	1	1	1	1	0	0	1	1	1	1	0	1	0	1	0	0	0	0	0	1	0	0	0	0	1	1	1	0	0	1	1	1	1	1	1
	1	3	1	1	1	2	2	1		1	0	0	0	0	0	0	1	1	1	0	0	0	0	0	1	1	0	1	0	0	0	0	0	0	0	0	0	0	1	1	1	0	0	2	1	0	0	0	0
	1	1	1	4	2	3	1	1		0	1	0	0	0	0	0	0	0	0	0	0	1	0	0	0	0	0	0	0	1	0	0	0	0	0	0	0	0	0	0	1	0	0	1	0	0	1	0	0
	1	2	1	4	5	5	1	1		1	0	1	1	0	0	1	1	1	1	0	1	1	0	1	0	1	0	1	0	0	0	0	0	0	0	0	0	0	0	0	1	0	0	1	1	1	1	1	1
	1	3	1	2	1	2	2	1		0	1	0	1	0	0	1	1	1	1	0	1	0	0	1	0	1	0	1	0	0	0	0	0	0	0	0	0	0	1	1	1	0	0	1	1	1	1	0	1
	1	1	2	5	4	3	1	0		1	1	1	1	1	1	1	1	1	1	0	1	1	1	1	0	1	1	1	1	1	1	1	1	1	1	0	0	0	1	0	0	0	0	1	0	0	1	1	0
	1	1	2	4	1	2	2	1		1	0	0	0	0	0	0	0	0	1	0	0	0	0	0	1	0	0	0	0	0	0	0	0	0	0	0	1	0	0	0	0	0	1	2	0	0	0	0	0
	1	1	2	4	3	3	1	0		1	1	1	1	1	0	1	0	1	1	0	1	0	0	1	0	1	0	0	1	0	0	0	0	1	1	0	0	0	1	1	1	0	0	1	0	0	0	0	0
	1	3	1	2	1	2	2	1		1	0	1	0	0	1	1	1	1	0	0	1	0	0	1	0	1	0	1	0	0	0	0	0	0	0	0	0	0	1	1	1	0	0	2	1	0	1	0	1
	1	1	1	3	5	2	1	0		1	0	0	0	0	0	0	0	0	0	0	0	0	0	0	1	0	0	0	0	0	0	0	0	0	0	0	0	1	0	1	0	0	0	2	0	0	0	0	0
	2	1	1	5	5	5	1	1		1	0	1	1	0	1	1	1	1	1	0	1	0	1	1	0	1	0	1	0	0	0	0	0	0	0	0	0	0	1	1	1	0	0	1	1	1	1	1	1
	1	1	1	3	1	1	5	1		0	0	0	0	0	0	0	0	0	0	1	0	0	0	0	1	1	0	1	0	0	0	0	0	1	0	0	1	0	0	0	0	0	1	2	0	0	0	0	0
	1	2	1	3	1	2	2	1		1	0	1	0	0	1	0	1	1	1	0	1	0	0	1	0	1	0	1	0	0	0	0	0	0	0	0	0	0	1	1	1	0	0	1	1	1	1	0	1
	2	1	1	4	2	5	1	1		1	0	1	1	0	0	1	1	1	1	0	1	1	0	1	0	1	0	1	0	0	0	0	0	0	0	0	0	0	1	1	1	0	0	1	1	1	1	1	1
	2	2	1	4	10	5	1	1		1	0	1	1	0	0	0	1	1	0	0	1	1	1	1	0	1	0	1	0	0	0	0	0	0	0	0	0	0	1	1	1	0	0	1	1	1	1	1	1
	1	1	1	5	5	5	1	1		1	0	0	1	0	0	1	1	1	1	0	1	1	0	1	0	1	0	1	0	0	0	0	0	0	0	0	0	0	1	1	1	0	0	1	1	1	1	1	1
	2	1	1	5	4	5	1	1		1	1	0	1	1	0	1	1	1	1	0	1	1	0	1	0	1	0	1	0	0	0	0	0	0	0	0	0	0	1	1	1	0	0	1	1	1	1	1	1
	2	3	1	1	1	2	1	1		1	1	1	1	1	1	1	1	1	0	0	1	0	0	1	0	1	0	1	1	1	1	1	0	0	0	0	0	0	1	1	1	0	0	2	1	1	1	1	1
	1	0	2	3	9	2	1	1		1	1	1	1	1	1	1	1	0	0	0	1	1	1	1	0	1	0	1	1	1	1	1	1	1	0	0	0	0	1	1	1	0	0	2	1	1	1	1	1
	1	2	1	3	1	5	1	1		1	0	1	1	0	1	0	1	1	1	0	1	1	0	1	0	1	0	1	0	0	0	0	0	0	0	0	0	0	1	1	1	0	0	1	1	1	1	1	1
	2	2	1	2	1	2	2	1		1	0	0	1	0	0	0	1	1	1	0	1	1	0	1	0	1	0	1	0	0	0	0	0	0	0	0	0	0	1	1	1	0	0	2	1	0	0	0	1
	2	2	1	2	1	2	2	1		1	0	0	1	0	0	1	1	1	0	0	1	1	0	1	0	1	0	1	0	0	0	0	0	0	0	0	0	0	0	0	1	0	0	2	0	0	1	0	1
	1	2	1	3	1	2	2	1		1	0	0	1	0	1	0	1	1	1	0	1	0	0	1	0	1	0	1	0	0	0	0	0	0	0	0	0	0	1	1	1	0	0	1	1	0	1	0	1
	1	1	2	4	8	6	1	0		0	0	0	0	0	1	0	0	0	1	0	1	1	0	0	0	1	0	0	0	0	0	0	0	1	0	0	0	0	1	1	0	0	0	1	0	1	0	1	1
	2	1	1	3	3	1	1	1		1	0	0	0	0	0	0	0	0	0	0	1	0	0	0	0	1	0	0	0	0	0	0	0	0	0	0	0	0	1	0	0	0	0	1	0	0	0	1	0
	1	2	1	4	2	3	1	1		1	0	1	1	0	1	0	1	1	1	0	1	0	0	1	0	1	0	1	0	0	0	0	0	0	0	0	0	0	0	0	1	0	0	1	1	1	1	1	1
	2	2	1	3	10	3	1	1		1	0	1	1	0	0	1	1	1	1	0	1	0	1	0	0	1	0	1	0	0	0	0	0	0	0	0	0	0	1	1	1	0	0	1	1	1	1	1	1
	1	2	1	4	5	3	1	1		1	0	1	1	0	0	1	1	1	1	0	1	1	0	1	0	1	0	1	1	0	0	0	0	0	0	0	0	0	1	1	1	0	0	1	1	1	1	1	1
	1	2	1	4	2	3	1	1		1	0	1	1	0	0	1	1	1	1	0	1	1	0	1	0	1	0	1	1	0	0	0	0	0	0	0	0	0	1	1	1	0	0	1	1	1	1	1	1
	1	2	1	4	7	5	1	1		1	0	1	1	0	1	1	1	1	1	0	1	1	1	1	0	1	0	1	1	1	0	0	0	0	0	0	0	0	1	1	1	0	0	1	1	1	1	1	1
	2	2	1	4	5	5	1	1		1	0	1	1	0	0	1	1	1	1	0	1	1	0	1	0	1	0	1	1	1	0	0	0	0	0	0	0	0	1	1	1	0	0	1	1	1	1	1	1
	1	2	1	5	3	5	1	1		1	0	1	1	0	0	1	1	1	1	0	1	0	0	1	0	1	0	1	1	1	0	0	0	0	0	0	0	0	0	0	1	0	0	1	1	1	1	1	1
	1	2	1	3	1	5	1	1		1	0	1	1	0	1	1	1	1	0	0	1	0	0	1	0	1	0	1	0	0	0	0	0	0	0	0	0	0	0	0	1	0	0	1	1	1	1	1	1
	2	2	1	4	5	5	1	1		1	1	0	1	0	1	0	1	1	1	0	0	1	0	1	0	1	0	1	1	0	0	0	0	0	0	0	0	0	0	0	1	0	0	1	1	1	1	1	1
	1	2	1	2	1	2	1	1		1	0	0	0	0	0	0	0	0	0	0	0	1	1	0	0	1	0	0	0	0	0	0	0	0	0	0	0	0	0	1	0	0	0	1	0	0	0	0	0
	1	1	1	6	10	3	1	0		1	0	0	0	0	0	0	0	0	0	0	1	0	0	0	0	1	0	0	0	0	0	0	0	0	0	0	0	0	1	0	0	0	0	1	0	1	0	0	0
	2	1	1	4	8	1	1	1		1	0	0	1	0	1	1	1	1	1	0	0	0	0	0	1	1	0	1	0	1	0	0	0	1	1	0	1	0	0	0	1	0	0	2	1	1	0	0	0
	1	1	2	5	3	3	1	1		0	0	1	0	1	1	0	0	0	0	0	0	0	0	0	1	1	0	1	0	1	0	0	0	0	0	0	0	0	1	0	1	0	0	2	0	0	0	1	0
	1	1	1	4	1	2	1	1		0	1	1	0	0	1	0	0	0	0	0	1	0	0	0	0	1	1	1	0	0	0	0	0	0	0	0	0	0	0	0	1	0	0	1	0	1	1	0	0
	1	3	1	1	1	2	1	1		1	1	1	1	1	1	1	1	1	1	0	1	1	1	1	0	1	1	1	1	1	1	1	1	1	1	1	1	0	1	1	1	0	0	1	1	1	1	1	1
	1	2	1	2	1	2	1	1		1	1	1	1	1	1	1	1	1	1	0	1	0	0	1	0	1	1	1	1	1	1	1	1	1	1	1	1	0	1	1	1	0	0	1	1	1	1	1	1
	1	0	2	4	2	2	1	1		0	0	0	0	0	0	0	0	0	0	1	0	0	0	0	1	0	0	0	0	0	0	0	0	0	0	0	0	1	0	0	0	0	1	2	0	0	0	0	0
	1	1	1	6	3	3	1	1		1	1	1	0	1	0	0	0	0	0	0	1	1	0	0	0	1	0	1	1	1	1	0	0	0	0	0	0	0	1	0	0	0	0	1	0	0	0	0	1
	1	2	1	3	1	2	1	1		0	0	1	0	0	1	1	1	0	0	0	1	0	0	0	0	1	0	0	1	0	0	0	0	1	0	0	0	0	0	0	1	0	0	1	0	0	1	0	0
	2	0	2	6	7	1	1	1		1	0	0	0	0	0	0	0	0	0	0	1	0	0	0	0	1	0	0	0	0	0	0	0	0	0	0	0	0	1	0	0	0	0	1	1	0	0	0	0
	1	1	2	6	9	1	1	1		1	1	1	1	1	1	1	1	1	1	0	1	1	1	1	0	1	1	1	1	1	1	1	1	1	1	0	1	0	1	1	1	0	0	1	1	1	1	1	1
	2	0	4	1	6	6	2	0		1	1	0	0	0	0	0	0	0	0	0	0	0	1	1	0	1	1	0	0	0	0	0	0	0	0	0	0	0	1	0	0	0	0	2	0	0	0	0	0
	1	3	1	2	1	2	2	1		1	1	1	1	1	1	1	1	1	1	0	1	1	0	1	0	1	1	1	1	1	0	0	0	1	1	0	1	0	1	1	1	0	0	2	0	1	1	0	1
	1	0	2	1	1	1	1	1		1	0	0	0	0	0	0	0	0	0	0	1	0	0	0	0	1	0	0	0	0	0	0	0	0	0	0	0	0	1	0	0	0	0	2	0	1	0	0	0
	1	0	2	2	9	1	1	1		0	1	1	0	0	0	0	0	0	0	0	1	1	1	1	0	1	0	1	1	0	0	0	0	0	1	0	0	0	0	1	0	0	0	1	1	1	1	1	0
	1	2	1	2	1	2	1	1		1	1	1	1	1	1	1	1	1	1	0	1	1	1	1	0	1	1	1	1	1	1	0	0	0	1	0	1	0	1	1	1	0	0	1	1	1	1	0	1
	2	2	1	3	2	3	2	1		0	0	0	1	0	0	0	0	0	0	0	0	0	1	0	0	0	0	1	0	0	0	0	0	0	0	0	0	0	0	1	0	0	0	1	0	0	0	0	0
	1	2	1	1	1	2	1	1		1	1	0	0	0	1	0	1	1	1	0	1	1	1	1	0	1	0	1	0	0	0	0	0	0	0	0	0	0	1	1	1	0	0	2	0	0	0	0	0
	2	0	4	5	1	5	7	1		0	1	0	0	0	0	0	0	0	0	0	0	0	0	1	0	0	0	1	0	0	0	0	0	0	0	1	0	0	0	0	1	0	0	2	0	0	0	1	0
	2	2	1	2	1	2	1	1		0	1	1	1	0	1	0	1	1	1	0	1	1	0	1	0	1	0	1	1	0	1	0	0	0	0	0	1	0	1	1	1	0	0	2	0	0	0	0	0
	2	1	3	2	7	3	2	1		0	0	1	0	0	0	0	0	0	0	0	0	0	0	1	0	1	0	0	0	0	0	0	0	0	0	0	0	0	0	0	1	1	0	1	0	0	1	0	0
	1	2	1	3	1	2	1	1		1	1	1	1	1	1	1	1	1	1	0	1	1	1	1	0	0	1	1	1	0	0	0	0	0	0	0	0	0	0	0	1	0	0	2	1	1	1	0	1
	2	1	4	3	3	3	2	0		0	0	1	0	0	0	0	0	0	0	0	1	0	0	0	0	0	1	0	0	1	0	0	0	0	0	0	0	0	0	1	0	0	0	1	1	0	0	0	0
	2	1	2	3	8	4	5	0		0	1	0	0	0	0	0	0	0	0	0	0	0	1	0	0	0	0	0	0	0	0	0	0	0	1	0	0	0	0	0	1	0	0	2	0	0	1	0	0
	2	3	3	3	9	3	4	1		1	0	0	0	0	0	0	0	0	0	0	0	1	0	0	0	1	0	0	0	0	0	0	0	0	0	0	0	0	0	1	0	0	0	2	0	0	0	1	0
	2	1	1	2	1	2	1	1		1	1	1	0	0	0	0	0	0	0	0	1	0	1	0	0	1	0	1	1	0	0	0	0	0	0	0	0	0	0	0	1	0	0	2	0	0	0	0	0
	1	0	1	3	8	4	4	0		0	0	1	0	0	0	0	0	0	0	0	0	0	1	0	0	0	0	0	0	1	0	0	0	0	0	0	0	0	0	0	1	0	0	2	0	0	0	0	0
	1	1	2	1	1	2	6	1		1	1	1	1	1	1	0	0	0	0	0	1	1	0	0	0	1	1	1	1	0	0	0	0	0	0	0	0	0	1	1	1	0	0	1	1	1	1	1	1
	1	2	1	3	1	2	1	1		1	0	0	0	0	0	0	0	1	1	0	1	1	0	0	0	0	0	1	1	0	0	0	0	0	0	0	1	0	0	0	1	0	0	1	0	0	0	0	0
	2	2	1	3	1	2	1	1		0	0	0	0	0	0	0	0	1	1	0	1	0	0	0	0	0	0	1	0	0	0	0	0	0	0	0	1	0	0	0	1	0	0	1	0	0	0	0	0
	2	3	1	1	1	2	1	0		0	0	0	0	0	0	0	0	0	0	1	1	0	0	0	0	0	0	0	0	0	0	0	0	0	0	0	1	0	0	0	1	0	0	2	0	0	0	0	0
	2	3	1	2	1	2	1	1		0	0	0	0	0	0	0	0	1	0	0	1	1	0	0	0	0	0	1	0	0	0	0	0	0	0	0	1	0	0	0	1	0	0	2	0	0	0	0	0
	2	1	1	3	3	2	1	0		0	0	0	0	0	0	0	0	0	1	0	1	1	0	0	0	0	0	1	0	0	0	0	0	0	0	0	1	0	0	0	1	0	0	1	0	0	0	0	0
	1	1	2	4	1	2	1	1		0	0	0	0	0	0	1	0	1	1	0	1	1	0	0	0	0	0	1	0	0	0	0	0	0	0	1	1	0	0	0	1	0	0	1	0	0	0	0	0
	1	2	2	3	1	2	1	0		0	0	1	0	0	1	0	0	1	0	0	1	0	1	0	0	0	0	1	0	0	0	0	0	1	0	0	1	0	0	0	1	0	0	1	0	0	0	0	0
	1	2	1	4	1	2	1	1		0	0	0	0	0	0	0	0	1	1	0	1	0	0	0	0	0	0	1	0	0	0	0	0	0	0	1	1	0	0	0	1	0	0	1	0	0	0	0	0
	1	3	1	2	1	2	1	0		0	0	0	0	0	0	0	1	0	0	0	1	0	0	0	0	0	0	1	0	0	0	0	0	0	0	1	1	0	0	0	0	0	1	2	0	0	0	0	0
	2	2	1	2	4	2	1	1		0	0	0	0	0	1	1	0	1	0	0	1	1	0	0	0	0	0	1	0	0	1	0	0	0	0	0	1	0	0	0	1	0	0	1	0	0	0	0	0
	2	3	1	1	1	2	1	1		0	0	0	0	0	0	0	0	0	0	1	1	1	0	0	0	0	0	1	0	0	0	0	0	0	0	0	1	0	0	0	1	0	0	1	0	0	0	0	0
	1	3	1	1	1	2	1	0		0	0	0	0	0	0	0	0	0	1	0	1	0	0	0	0	0	0	0	0	0	0	0	0	0	0	0	1	0	0	0	0	0	1	2	0	0	0	0	0
	1	3	1	1	1	2	1	0		0	0	0	0	0	0	0	0	0	0	1	1	0	0	0	0	0	0	0	0	0	0	0	0	0	0	0	1	0	0	0	0	0	1	2	0	0	0	0	0
	1	3	1	1	1	2	1	0		0	0	0	0	0	0	0	0	0	0	1	0	0	0	0	1	0	0	0	0	0	0	0	0	0	0	0	0	1	0	0	1	0	0	2	0	0	0	0	0
	2	2	1	3	1	2	1	1		0	0	1	0	0	0	0	0	0	1	0	1	1	0	0	0	0	0	1	0	0	0	0	0	0	0	0	1	0	0	0	1	0	0	1	0	0	0	0	0
	1	2	1	3	1	2	1	1		0	0	0	0	0	1	1	0	0	0	0	1	1	0	0	0	0	0	1	0	0	0	0	0	0	0	1	1	0	0	0	1	0	0	1	0	0	0	0	0
	2	3	1	1	1	2	1	0		0	0	0	0	0	0	0	0	0	0	1	1	0	0	0	0	0	0	0	0	0	0	0	0	0	0	0	1	0	0	0	0	0	1	2	0	0	0	0	0
	1	1	2	5	4	2	1	0		0	0	0	0	0	0	1	0	1	1	0	1	1	0	0	0	0	0	1	0	0	0	0	0	0	0	1	1	0	0	0	1	0	0	1	0	0	0	0	0
	2	1	2	6	9	2	1	1		0	0	0	0	0	0	0	0	0	0	1	0	0	0	0	1	0	0	0	0	0	0	0	0	0	0	0	0	1	0	0	0	0	1	2	1	1	1	1	1
	2	1	1	4	2	3	1	0		0	0	0	0	0	1	1	0	1	1	0	1	0	0	0	0	0	0	1	0	0	0	0	0	1	0	0	1	0	0	0	1	0	0	1	0	0	0	0	0
	1	2	1	3	4	2	1	0		0	0	0	0	0	1	0	0	1	1	0	1	0	0	0	0	0	1	1	0	0	0	0	0	0	0	1	1	0	0	0	1	0	0	1	0	0	0	0	0
	1	1	2	6	9	2	3	0		0	0	0	0	1	0	0	0	0	0	0	0	1	0	0	0	0	0	0	0	0	0	1	0	0	0	0	0	0	0	1	0	0	0	1	0	1	0	0	0
	1	2	3	4	4	1	1	1		0	0	1	1	0	0	0	0	0	0	0	1	1	0	0	0	0	0	0	0	1	0	0	0	0	0	0	0	0	1	0	0	0	0	1	1	1	1	1	0
	2	1	3	3	2	1	5	1		0	1	0	0	0	0	0	0	0	0	0	1	0	0	0	0	0	0	1	0	0	0	0	0	0	0	0	0	0	0	0	1	0	0	2	0	0	0	0	0
	2	1	2	4	3	3	1	0		1	0	0	0	0	0	0	0	1	1	0	1	0	0	1	0	1	0	0	0	0	0	0	0	0	0	0	1	0	0	0	1	0	0	2	0	0	0	0	0
	2	2	1	6	8	6	1	1		0	1	1	1	0	1	1	1	1	0	0	1	1	0	1	0	1	0	1	1	1	0	0	0	0	0	0	0	0	0	1	1	0	0	1	1	0	0	0	0
	1	1	3	1	1	3	1	1		0	0	0	1	0	0	0	0	0	0	0	0	1	1	0	0	1	1	0	0	0	0	0	0	0	0	0	1	0	0	0	1	0	0	1	0	1	0	0	0
	1	2	1	2	1	1	2	1		1	0	0	0	0	0	0	0	0	0	0	1	0	0	0	0	1	0	0	0	0	0	0	0	0	0	0	0	0	0	1	0	0	0	2	0	0	0	0	0
	1	1	2	4	1	2	7	1		1	1	1	1	1	0	0	0	0	0	0	1	1	1	1	0	1	0	1	1	1	1	1	0	0	0	0	0	0	1	1	1	0	0	1	1	0	1	1	0
	1	2	1	2	1	2	1	1		1	0	1	0	0	0	0	0	0	0	0	0	0	0	0	1	0	0	1	0	0	0	0	0	0	0	0	1	0	0	0	0	0	1	1	1	1	1	0	1
	2	1	2	6	3	2	3	1		0	0	0	0	0	0	1	0	0	0	0	0	0	1	0	0	0	0	0	1	0	0	0	0	0	0	0	0	0	0	1	0	0	0	2	0	0	0	1	0
	1	1	3	5	6	6	6	0		0	0	1	1	0	0	0	0	0	0	0	0	0	1	0	0	0	1	0	0	0	0	0	0	0	0	0	0	0	0	0	1	0	0	1	0	0	0	0	0
	2	1	4	3	7	4	4	1		0	0	0	0	0	0	0	0	1	0	0	0	0	0	1	0	0	0	0	0	0	0	0	1	0	0	0	0	0	0	0	1	0	0	1	0	0	1	0	0
	1	2	1	1	1	3	3	1		0	1	0	1	0	0	0	0	0	0	0	1	0	0	0	0	1	0	1	0	0	0	0	0	0	0	0	0	0	1	0	0	0	0	1	1	0	0	0	0
	1	2	3	1	1	2	1	1		1	1	0	0	0	0	0	0	0	0	0	1	0	1	1	0	1	1	0	0	1	0	0	0	0	0	0	0	0	0	0	1	0	0	1	1	0	0	0	0
	2	0	2	1	2	2	1	1		1	0	0	0	0	0	0	0	0	0	0	0	0	0	0	1	0	0	0	0	0	0	0	1	1	0	0	0	0	0	0	1	0	0	2	1	0	0	0	0
	1	0	2	2	9	4	3	1		0	0	1	0	1	0	0	0	1	0	0	1	0	0	0	0	0	1	0	0	0	0	0	1	0	1	0	1	0	0	0	1	0	0	2	0	0	0	0	0
	1	0	2	2	9	3	5	0		0	0	0	0	0	0	0	0	1	1	0	0	0	0	0	1	1	0	1	0	0	0	0	1	0	1	0	1	0	0	0	1	0	0	2	0	1	0	0	0
	2	2	1	3	1	3	2	1		0	0	0	0	0	0	0	0	0	0	1	0	1	1	0	0	1	1	1	0	0	0	1	0	0	0	0	0	0	1	0	0	0	0	1	0	0	0	0	0
	1	1	1	2	1	1	6	0		1	0	0	0	0	0	0	0	0	0	0	1	0	0	0	0	1	0	0	1	0	0	0	0	0	0	0	0	0	0	0	1	0	0	2	1	0	0	0	0
	1	0	1	2	1	1	1	1		1	0	0	0	0	0	0	0	0	0	0	1	0	0	0	0	1	0	0	0	0	0	0	0	0	0	0	0	0	1	0	1	0	0	1	1	0	0	0	0
	1	2	1	6	5	3	3	0		1	0	0	0	0	0	0	0	0	0	0	0	1	0	0	0	1	0	0	0	0	0	0	0	0	0	0	0	0	0	0	1	0	0	2	0	0	0	0	0
	1	3	1	1	2	2	2	1		0	0	0	0	0	1	1	0	0	0	0	1	0	0	0	0	0	0	1	0	0	0	0	0	0	0	0	0	0	0	0	0	0	1	2	0	0	0	0	0
	1	3	1	3	1	2	1	1		1	0	0	0	0	1	0	0	1	1	0	1	1	0	0	0	0	0	1	0	0	1	0	0	0	0	1	1	0	0	0	1	0	0	2	0	0	0	0	0
	1	1	1	5	5	2	1	0		0	0	0	0	0	1	1	0	0	1	0	1	1	0	0	0	0	0	1	0	0	0	0	0	0	0	0	1	0	0	0	1	0	0	1	0	0	0	0	0
	2	2	1	4	5	2	1	0		0	0	0	0	0	0	0	0	1	0	0	1	0	0	0	0	0	0	1	0	0	0	0	0	0	0	0	1	0	0	0	1	0	0	1	1	1	0	0	0
	1	3	1	1	1	2	1	1		0	0	0	0	0	0	0	0	0	0	1	1	0	0	0	0	0	0	1	0	0	0	0	0	0	0	0	1	0	0	0	1	0	0	2	0	0	0	0	0
	1	3	1	2	1	2	1	1		0	0	0	0	0	0	0	0	0	0	1	1	0	0	0	0	0	0	0	0	0	0	0	0	0	0	0	1	0	0	0	1	0	0	2	0	0	0	0	0
	1	2	1	3	1	2	1	1		0	0	1	0	0	0	0	0	1	1	0	1	1	0	0	0	0	0	1	0	0	0	0	0	0	0	1	1	0	0	0	1	0	0	1	0	0	0	0	0
	2	2	1	2	1	2	1	1		0	0	1	0	0	0	0	0	0	0	0	1	0	0	0	0	0	0	0	0	0	1	0	0	0	0	0	1	0	0	0	1	0	0	1	0	0	0	0	0
	2	2	1	3	1	2	1	1		0	0	0	0	0	1	0	0	0	0	0	1	0	0	0	0	0	0	1	0	0	0	0	0	0	0	0	0	0	0	0	1	0	0	1	0	0	0	0	0
	1	3	1	1	1	2	1	1		0	0	0	0	0	0	0	0	0	0	1	1	0	0	0	0	0	0	1	0	0	0	0	0	0	0	0	1	0	0	0	0	0	1	2	0	0	0	0	0
	1	2	2	3	1	2	2	1		0	0	0	0	0	0	0	0	1	0	0	1	0	0	0	0	0	0	1	0	0	0	0	0	0	0	1	1	0	0	0	1	0	0	2	0	0	0	0	0
	2	2	1	3	4	2	1	1		0	0	0	0	0	0	0	0	0	1	0	1	1	0	0	0	0	0	0	0	0	0	0	0	0	0	0	1	0	0	0	1	0	0	1	0	0	0	0	0
	2	2	1	3	4	2	1	0		0	0	1	0	0	0	0	0	1	1	0	1	0	0	0	0	0	0	1	0	0	0	0	0	0	0	1	1	0	0	0	1	0	0	1	0	0	0	0	0
	1	2	1	4	5	2	1	1		0	0	0	0	0	0	0	0	0	1	0	1	1	0	0	0	0	0	0	0	0	0	0	0	1	0	0	1	0	0	0	1	0	0	1	0	0	0	0	0
	2	3	1	1	1	2	1	0		0	0	0	0	0	0	0	0	0	0	1	1	0	0	0	0	0	0	0	0	0	0	0	0	0	0	0	1	0	0	0	1	0	0	2	0	0	0	0	0
	1	2	1	3	1	2	1	1		0	0	0	0	0	1	1	0	0	1	0	1	1	0	0	0	0	0	1	0	0	0	0	0	0	0	1	1	0	0	0	1	0	0	1	0	0	0	0	0
	1	3	1	2	1	2	1	0		0	0	0	0	0	0	0	0	0	0	1	1	0	0	0	0	0	0	0	0	0	0	0	0	0	0	0	1	0	0	0	0	0	1	2	0	0	0	0	0
	1	0	1	1	1	1	1	1		1	0	0	0	0	0	0	0	0	0	0	1	0	0	0	0	1	0	0	0	0	0	0	0	0	0	0	0	0	1	0	0	0	0	1	1	0	0	0	0
	2	2	1	3	5	2	1	0		0	0	0	0	0	0	0	0	0	1	0	1	1	0	0	0	0	0	1	0	0	0	0	0	0	0	0	1	0	0	0	1	0	0	1	0	0	0	0	0
	2	3	1	1	1	2	1	0		0	0	0	0	0	0	0	0	0	0	1	1	0	0	0	0	0	0	0	0	0	0	0	0	0	0	0	0	1	0	0	0	0	1	2	0	0	0	0	0
	1	3	1	1	1	2	1	1		0	0	0	0	0	0	0	0	0	0	1	1	0	0	0	0	0	0	0	0	0	0	0	0	0	0	0	1	0	0	0	1	0	0	2	0	0	0	0	0
	2	3	1	2	1	2	1	1		0	0	0	0	0	1	1	0	0	1	0	1	1	0	0	0	0	0	0	0	0	0	0	0	0	0	0	1	0	0	0	1	0	0	1	0	0	0	0	0
	1	1	1	3	2	2	2	1		1	0	0	0	0	0	0	0	0	0	0	1	0	0	0	0	0	0	0	1	0	0	0	0	0	0	0	0	0	1	0	0	0	0	2	0	1	0	0	0
	1	1	2	2	1	1	1	1		1	1	0	0	0	0	0	0	0	0	0	0	1	0	0	0	1	0	1	0	0	0	0	0	0	0	0	0	0	0	0	1	0	0	1	1	0	0	0	0
	1	2	3	1	1	2	4	1		1	0	0	0	0	0	0	0	0	1	0	1	0	0	0	0	0	0	0	0	1	0	0	1	0	0	0	0	0	0	0	1	0	0	1	0	0	0	0	0
	1	2	2	1	1	3	3	1		1	0	0	0	1	0	0	0	0	0	0	0	1	0	1	0	1	1	0	0	0	0	0	0	0	0	0	0	0	0	0	1	0	0	1	1	0	0	0	0
	1	1	1	2	1	2	1	1		1	1	0	1	0	0	0	0	0	0	0	1	0	0	1	0	1	1	1	0	0	0	0	0	0	0	0	0	0	1	0	1	0	0	1	0	0	0	1	1
	1	2	1	4	5	2	1	1		1	0	1	1	0	1	1	1	0	0	0	0	0	0	0	1	1	1	0	1	0	0	0	0	1	1	1	0	0	0	1	1	0	0	1	1	0	1	1	0
	1	2	1	4	8	5	1	1		0	1	0	0	1	0	0	1	0	0	0	1	0	0	1	0	1	0	0	1	0	0	0	0	0	0	0	0	0	1	0	1	0	0	2	0	1	0	0	1
	1	2	1	6	8	5	1	1		1	1	1	1	1	1	1	1	1	1	0	0	1	0	1	0	1	1	0	0	1	1	0	0	0	0	0	0	0	1	1	1	0	0	2	0	1	0	0	1
	1	1	1	4	5	2	1	0		1	0	0	0	0	0	0	0	0	0	0	1	0	0	0	0	0	0	1	0	0	0	1	0	0	0	0	0	0	0	1	1	0	0	1	0	0	0	0	0
	1	2	1	4	4	4	1	1		1	1	1	1	1	1	1	1	1	1	0	1	0	0	1	0	1	0	1	1	1	0	0	0	0	0	0	0	0	1	1	1	0	0	1	1	1	1	1	1
	1	1	2	5	8	3	1	0		1	1	1	1	1	1	0	0	0	0	0	1	0	0	1	0	1	0	1	1	1	1	0	0	0	0	0	0	0	0	0	1	0	0	1	1	1	1	1	1
	1	3	1	3	10	3	1	1		1	1	1	1	1	1	1	1	1	1	0	1	0	0	1	0	1	0	1	1	1	1	0	0	0	0	0	0	0	1	1	1	0	0	1	1	1	1	1	1
	1	2	1	5	4	3	1	1		1	1	1	1	1	1	1	1	1	1	0	1	0	0	1	0	1	0	1	1	1	0	0	0	0	0	0	0	0	1	1	1	0	0	1	1	1	1	1	1
	2	1	1	2	2	2	1	0		1	0	1	0	0	0	0	1	0	0	0	1	1	1	0	0	0	0	0	0	0	0	0	0	0	0	0	0	1	1	0	0	0	0	2	1	0	0	0	0
	1	2	1	5	8	3	1	1		1	1	1	1	1	1	1	0	0	0	0	1	0	0	1	0	1	0	1	1	1	1	0	0	0	0	0	0	0	0	1	1	0	0	1	1	1	1	1	1
	1	3	1	4	10	2	1	1		1	1	1	1	1	1	1	1	1	1	0	1	0	0	1	0	1	0	1	1	1	1	0	0	0	0	0	0	0	1	1	1	0	0	2	1	1	1	1	1
	1	1	1	5	4	1	1	1		1	0	0	0	0	0	0	0	0	0	0	1	0	0	0	0	1	0	0	0	0	0	0	0	0	0	0	0	0	1	0	0	0	0	2	0	0	1	0	0
	1	3	1	1	1	5	6	0		0	0	0	0	0	0	0	0	0	0	1	0	0	0	0	1	0	0	0	0	0	0	0	0	0	0	0	0	1	0	0	0	0	1	2	0	0	0	0	0
	2	0	1	2	2	2	1	1		0	1	0	0	0	0	0	0	0	0	0	1	0	0	0	0	1	0	0	0	0	0	0	0	0	0	0	0	0	1	0	0	0	0	2	1	0	0	0	0
	1	0	2	6	5	5	6	0		1	0	0	0	0	0	0	0	0	0	0	1	0	0	0	0	1	0	0	0	0	0	0	0	0	0	0	0	0	1	0	0	0	0	2	1	0	0	0	0
	1	1	2	3	2	2	1	1		0	0	1	1	1	0	0	0	0	0	0	1	0	0	0	0	0	0	1	0	1	0	1	0	0	0	0	0	0	0	1	1	0	0	2	1	0	0	0	0
	1	2	3	3	2	5	1	1		0	1	1	0	1	0	0	0	0	0	0	0	0	0	1	0	0	0	1	1	1	0	0	0	0	0	0	0	0	0	1	1	0	0	1	1	1	0	1	0
	2	3	1	3	10	2	1	1		1	1	1	1	1	1	1	1	1	0	0	1	0	0	1	0	1	0	1	1	1	1	0	0	0	0	0	0	0	1	1	1	0	0	1	1	1	1	1	1
	2	2	1	5	8	3	1	0		1	1	1	1	1	1	1	1	1	1	0	1	0	0	1	0	1	0	1	1	1	1	0	0	0	0	0	0	0	1	1	1	0	0	2	1	1	1	1	1
	1	1	2	2	3	2	3	1		0	1	0	0	0	0	0	0	0	0	0	0	1	0	0	0	0	0	0	1	0	0	0	0	0	0	0	1	0	0	0	1	0	0	1	0	0	1	0	0
	1	2	3	5	3	5	5	0		0	0	1	0	0	0	0	0	0	0	0	0	0	1	0	0	1	0	0	0	0	0	0	0	0	0	0	0	0	0	0	1	0	0	1	0	0	0	0	0
	1	2	1	4	3	3	1	0		0	0	0	0	1	0	0	1	0	0	0	0	0	0	0	1	0	0	1	0	0	1	1	0	0	0	0	0	0	0	1	0	0	0	2	0	0	0	1	0
	1	1	1	5	3	2	1	0		0	0	0	0	0	0	0	0	0	0	1	0	0	0	0	1	0	0	0	0	0	0	0	0	0	0	0	0	1	0	0	0	0	1	1	0	0	1	0	1
	1	2	1	4	8	3	1	1		1	1	1	1	1	1	1	1	1	1	0	1	0	0	1	0	1	0	1	1	1	0	0	0	0	0	0	0	0	1	1	1	0	0	2	1	1	1	1	1
	2	1	1	5	8	3	1	0		1	1	1	1	1	1	1	1	0	0	0	1	0	0	1	0	1	0	1	1	1	0	0	0	0	0	0	0	0	1	1	1	0	0	2	1	1	1	1	1
	1	0	2	4	9	3	1	0		0	0	0	1	0	0	0	0	0	0	0	0	1	0	0	0	0	1	0	0	0	0	0	0	0	0	0	1	0	0	0	0	0	1	1	1	1	1	0	0
	2	2	1	6	8	6	1	1		1	1	1	1	1	0	1	1	1	0	0	1	1	0	1	0	1	0	1	1	1	0	1	1	1	0	0	1	0	0	0	1	0	0	1	0	0	1	0	0
	2	0	2	4	8	4	4	1		0	0	1	0	0	0	0	0	1	0	0	0	1	1	0	0	0	0	1	0	0	0	0	1	0	0	0	0	0	0	1	1	0	0	1	0	0	1	1	0
	2	1	3	3	8	3	1	0		0	0	0	0	1	0	0	0	0	1	0	0	0	1	0	0	0	0	0	0	0	0	0	1	0	0	0	0	0	0	0	1	0	0	1	0	0	0	0	0
	1	0	1	1	1	1	1	1		1	0	0	0	0	0	0	0	0	0	0	1	0	0	0	0	1	0	0	0	0	0	0	0	0	0	0	0	0	1	0	0	0	0	1	1	0	0	0	0
	2	3	1	5	9	2	3	1		0	0	0	0	1	0	0	1	0	0	0	0	1	1	0	0	0	0	0	0	0	1	0	0	0	0	0	1	0	0	0	1	0	0	2	0	1	0	0	0
	2	3	1	1	1	3	1	0		1	1	1	1	1	1	1	1	1	1	0	1	0	0	1	0	1	0	1	1	1	1	0	0	0	0	0	0	0	1	1	1	0	0	2	1	1	1	1	1
	1	1	2	4	9	4	5	1		1	1	1	1	1	1	1	1	1	0	0	1	1	1	1	0	0	1	1	1	1	0	0	1	1	0	1	0	0	0	0	1	0	0	2	0	0	1	1	1
	1	1	3	6	4	5	7	1		0	0	0	0	1	0	0	0	0	0	0	0	0	0	1	0	0	0	0	0	0	1	0	0	0	0	0	0	0	0	0	1	0	0	2	0	1	0	0	0
	1	3	1	3	4	2	1	1		1	1	1	1	1	1	1	1	1	1	0	1	0	0	1	0	1	0	1	1	1	1	1	1	1	0	0	0	0	0	0	1	0	0	2	1	1	1	1	1
	1	2	2	3	2	2	4	1		1	1	1	1	1	1	1	1	1	1	0	1	1	1	0	0	1	1	1	1	1	1	0	1	0	0	0	1	0	1	1	1	0	0	1	1	1	0	0	1
	1	1	1	3	3	2	4	1		0	1	0	0	1	0	0	1	0	0	0	0	1	0	1	0	0	0	1	0	1	0	0	0	0	0	1	0	0	0	0	0	0	1	2	0	0	0	0	1
	1	1	1	4	2	3	1	1		0	1	0	0	0	0	1	0	0	0	0	1	0	1	0	0	0	0	0	1	0	0	0	0	1	0	0	0	0	0	1	0	0	0	1	0	0	0	1	0
	1	3	1	4	1	2	5	1		1	1	1	1	1	1	1	1	1	1	0	1	1	1	1	0	1	0	1	0	1	0	0	0	0	0	0	1	0	1	0	1	0	0	1	1	1	1	1	1
	2	1	2	4	9	2	1	1		0	0	0	0	0	0	0	0	0	0	1	0	1	1	0	0	0	0	1	1	0	0	0	0	0	0	0	0	0	0	0	1	0	0	2	0	0	0	1	0
	1	1	1	5	10	3	1	0		1	1	1	1	0	1	1	1	1	1	0	0	0	0	0	1	0	0	0	0	0	0	0	0	0	0	0	0	1	0	0	0	0	1	1	0	0	0	0	0
	1	1	1	6	8	1	1	1		1	0	1	1	1	1	1	1	1	0	0	1	0	0	0	0	1	0	1	0	0	0	0	0	0	0	0	0	0	0	0	1	0	0	1	0	0	1	0	1
	2	1	1	4	3	3	1	1		1	1	1	1	0	0	0	0	0	0	0	1	1	1	1	0	0	0	0	0	1	1	0	1	0	0	0	0	0	1	0	1	0	0	1	1	0	0	1	0
	2	0	2	2	4	1	1	1		0	0	0	0	1	0	0	0	0	0	0	1	0	0	0	0	1	0	0	0	0	0	0	0	0	0	0	0	0	1	0	0	0	0	1	1	0	0	0	0
	1	1	4	6	10	5	6	1		0	0	0	0	1	0	0	0	0	0	0	1	0	0	0	0	0	0	0	0	1	0	0	0	0	0	0	0	0	0	0	1	0	0	2	0	0	0	1	0
	1	1	2	4	3	4	3	1		0	0	1	0	0	0	0	0	0	0	0	1	0	0	0	0	0	0	0	1	0	0	0	0	0	0	0	0	0	0	0	0	0	1	1	0	0	0	0	0
	1	1	1	2	2	2	1	1		0	0	1	0	0	0	0	0	0	0	0	0	0	1	0	0	0	1	0	0	0	0	0	0	0	0	0	0	0	0	1	0	0	0	2	1	0	0	0	0
	2	1	1	2	8	3	1	1		0	1	1	1	0	0	0	0	0	0	0	0	0	0	1	0	0	0	0	0	0	0	0	1	0	1	0	0	0	0	1	0	0	0	2	0	0	1	0	0
	1	1	2	4	5	4	4	0		0	0	0	1	0	0	0	0	0	0	0	1	0	1	0	0	0	0	0	0	1	0	0	0	0	0	0	0	0	0	0	0	1	0	2	0	1	0	0	0
	1	1	1	2	1	1	1	1		0	0	1	0	0	0	0	0	0	0	0	1	0	0	0	0	1	0	0	0	0	0	0	0	0	0	0	0	0	1	0	0	0	0	2	1	0	0	0	0
	1	1	2	4	5	1	1	1		0	0	1	0	1	0	0	0	0	1	0	0	1	0	0	0	0	0	1	0	1	0	0	0	0	0	0	0	0	0	1	1	0	0	1	1	1	1	0	1
	2	1	2	6	8	3	1	1		0	1	0	0	0	0	1	0	0	0	0	1	1	0	1	0	1	0	1	0	1	1	0	0	0	0	0	0	0	0	1	0	0	0	1	0	1	0	0	1
	1	1	1	1	1	1	1	1		1	0	0	0	0	0	0	0	0	0	0	1	0	0	0	0	1	1	0	0	0	0	0	0	0	0	0	0	0	1	0	0	0	0	1	1	1	1	1	1
	1	1	2	6	3	2	1	1		1	0	0	0	0	0	0	0	0	0	0	0	1	0	0	0	1	0	0	0	0	0	0	0	0	0	0	0	0	0	1	0	0	0	1	1	1	1	0	0
	2	1	2	6	5	2	1	1		0	1	0	0	0	0	0	0	0	0	0	0	1	0	0	0	0	1	0	0	0	0	0	1	0	0	0	0	0	0	1	0	0	0	1	0	0	1	0	0
	1	1	2	5	3	2	2	1		0	1	1	0	0	0	0	0	0	0	0	0	1	1	0	0	0	1	0	0	1	1	0	0	0	0	0	0	0	1	1	1	0	0	1	1	0	0	0	0
	1	1	2	3	1	3	5	1		0	0	1	0	0	0	0	0	0	0	0	0	1	0	0	0	1	0	0	0	0	0	0	0	0	0	0	0	0	1	0	0	0	0	1	1	0	0	0	0
	2	1	1	4	3	2	1	1		0	1	0	0	0	0	0	0	0	0	0	1	0	0	0	0	0	0	0	0	1	1	0	1	0	0	0	0	0	0	0	1	0	0	1	1	0	1	0	0
	2	1	1	6	10	2	1	1		0	1	1	1	1	1	1	1	1	0	0	1	0	1	1	0	0	1	1	0	1	0	0	0	0	0	0	0	0	1	1	0	0	0	1	0	1	1	0	1
	1	1	2	4	7	3	2	1		0	1	0	1	0	0	0	0	0	0	0	0	1	0	1	0	1	0	1	0	0	0	0	0	0	0	0	0	0	0	1	1	0	0	2	1	0	1	0	0
	1	1	2	6	1	1	2	1		1	0	1	1	0	0	0	1	1	0	0	1	1	0	1	0	1	0	1	1	1	1	0	0	0	0	0	0	0	1	1	1	0	0	2	0	0	1	0	0
	1	1	1	4	8	3	3	0		0	0	1	0	0	0	0	0	0	0	0	0	0	1	0	0	0	1	0	0	0	0	0	0	0	0	0	0	0	0	1	0	0	0	1	0	0	0	1	0
	1	1	2	3	1	1	1	1		1	0	0	1	0	1	1	0	1	0	0	1	1	1	1	0	1	0	1	0	0	0	0	0	0	0	0	0	0	0	0	1	0	0	1	0	0	1	0	0
	1	1	1	1	1	1	1	1		0	0	1	0	0	0	0	1	0	0	0	0	1	0	0	0	0	1	0	0	0	0	0	0	0	0	0	0	0	0	0	1	0	0	1	1	0	0	0	0
	1	1	2	4	1	2	1	1		1	1	1	0	0	0	0	0	0	0	0	1	1	0	1	0	0	0	0	0	1	0	0	0	1	0	0	0	0	0	0	1	0	0	1	1	1	1	0	0
	1	1	2	5	8	3	1	1		1	1	1	0	1	0	1	1	1	0	0	1	1	1	1	0	0	1	1	1	0	1	0	1	0	0	0	0	0	1	1	1	0	0	1	1	0	1	0	1
	1	1	2	5	2	1	2	1		1	1	0	0	0	0	0	0	0	0	0	0	0	0	0	1	0	1	1	0	0	0	0	0	0	0	0	0	0	0	1	1	0	0	1	1	1	0	0	0
	1	1	1	3	2	4	2	1		0	0	0	0	0	0	0	0	1	0	0	0	1	0	0	0	1	0	0	0	0	0	0	0	0	0	0	0	0	0	1	0	0	0	1	1	0	0	0	0
	2	1	2	2	1	3	2	1		0	0	0	1	0	0	0	1	0	0	0	0	1	0	1	0	0	1	0	0	1	0	0	0	0	0	0	0	0	0	0	1	0	0	2	0	0	1	0	0
	1	2	2	2	7	6	4	0		0	0	0	0	0	1	0	0	0	0	0	0	1	0	0	0	0	0	1	0	0	0	0	1	0	0	0	0	0	0	0	0	0	1	2	0	0	0	1	0
	1	1	2	4	5	1	1	1		1	1	1	1	1	0	0	0	0	0	0	0	1	0	1	0	0	0	1	0	0	0	0	0	0	0	0	0	0	0	1	0	0	0	1	0	1	1	0	0
	1	1	1	3	2	1	1	1		1	0	0	0	0	0	0	0	0	0	0	1	0	0	0	0	1	0	0	0	0	0	0	0	0	0	0	0	0	0	1	0	0	0	1	0	1	0	0	0
	1	1	1	2	1	2	2	1		1	1	1	0	0	0	0	0	0	0	0	1	0	0	0	0	1	0	0	0	0	0	0	1	0	1	0	0	0	1	0	0	0	0	1	1	1	1	0	0
	2	1	2	5	8	6	1	1		1	1	1	1	1	1	1	0	0	0	0	1	1	0	0	0	1	1	1	1	1	1	0	1	1	1	0	0	0	1	1	1	0	0	1	0	1	1	1	1
	2	1	2	4	4	2	1	1		0	0	0	0	0	0	0	1	1	0	0	0	1	0	0	0	0	0	0	0	0	0	0	0	0	0	0	0	1	1	1	0	0	0	2	0	1	0	0	0
	2	0	2	4	3	3	1	1		1	1	1	1	1	1	1	1	1	1	0	1	1	1	1	0	1	0	0	0	0	0	0	0	0	0	0	1	0	0	1	1	0	0	1	1	0	1	0	0
	2	1	1	5	8	1	1	1		1	0	0	0	0	0	0	0	0	0	0	0	0	1	0	0	0	1	0	0	0	0	0	0	0	0	1	0	0	0	1	0	0	0	1	0	0	0	0	0
	1	1	3	3	8	3	4	1		1	0	0	0	0	0	0	0	0	0	0	0	1	0	0	0	1	0	0	0	0	0	0	0	0	0	0	0	0	1	0	0	0	0	2	0	1	0	0	0
	1	1	2	4	2	1	2	1		0	1	0	0	0	0	0	0	0	0	0	0	0	1	0	0	1	1	1	0	0	0	0	0	0	0	0	0	0	0	1	0	0	0	1	0	1	0	0	0
	1	1	2	5	4	4	1	1		1	1	1	1	1	1	1	1	1	0	0	0	1	0	0	0	0	0	1	1	0	0	0	1	1	0	1	1	0	1	0	0	0	0	1	0	1	1	0	0
	1	1	1	4	2	2	1	1		0	1	1	0	0	0	0	0	0	0	0	1	1	0	0	0	0	0	1	1	0	0	0	0	0	0	0	0	0	0	1	0	0	0	2	0	0	1	0	0
	1	1	2	4	9	1	1	1		0	0	1	0	1	1	0	0	0	0	0	1	0	0	0	0	1	0	1	0	1	0	0	0	0	1	0	0	0	0	1	0	0	0	1	1	1	0	0	1
	1	1	2	4	3	4	1	0		1	0	1	0	0	1	1	1	1	1	0	1	1	0	0	0	1	0	1	1	1	1	1	1	1	1	0	1	0	1	1	0	0	0	1	1	1	0	0	0
	1	1	2	4	5	1	1	1		1	0	0	0	0	0	0	0	0	0	0	0	1	1	0	0	1	0	1	1	0	0	0	0	0	0	0	0	0	0	0	1	0	0	1	1	1	1	0	0
	1	1	1	3	2	1	1	0		0	0	0	1	0	0	0	1	1	0	0	0	1	1	1	0	0	0	1	0	1	0	0	0	0	0	0	0	0	0	1	0	0	0	2	0	0	1	0	0
	2	1	2	4	10	1	1	0		0	0	0	0	0	1	0	0	1	1	0	1	0	0	0	0	0	0	1	0	1	0	0	0	0	0	0	0	0	0	0	0	0	1	2	0	0	0	0	0
	2	2	1	4	3	2	5	1		0	0	1	1	0	0	1	0	0	1	0	1	1	0	0	0	0	0	0	0	1	1	0	0	1	0	0	0	0	0	1	1	0	0	1	0	1	0	0	1
	1	1	2	4	4	1	1	1		1	0	0	0	0	0	0	0	0	1	0	0	0	1	0	0	0	0	0	1	0	0	0	0	0	0	0	0	0	0	0	0	1	0	2	1	0	1	0	0
	2	1	1	5	8	1	1	1		1	0	0	0	0	0	0	0	0	0	0	1	0	0	0	0	1	0	0	0	0	0	0	0	0	0	0	0	0	1	0	0	0	0	1	1	1	1	0	0
	2	1	3	3	6	2	5	0		0	1	0	0	0	0	0	0	0	0	0	0	0	1	0	0	0	1	0	0	0	0	0	0	0	1	0	0	0	0	0	0	1	0	1	0	0	1	0	0
	2	1	2	2	2	5	7	1		0	0	0	0	0	0	1	0	0	0	0	0	1	0	0	0	0	0	0	0	0	1	0	0	1	0	1	0	0	0	1	0	0	0	2	1	0	1	0	0
	1	1	2	5	9	3	1	1		1	1	1	0	0	0	0	0	0	0	0	1	1	1	1	0	1	1	0	1	0	0	0	0	0	0	0	0	0	1	1	0	0	0	1	1	1	1	0	0
	1	1	2	4	4	1	1	0		1	0	1	0	0	0	0	1	0	1	0	0	0	0	1	0	0	0	0	0	0	0	0	0	0	0	0	0	1	1	0	0	0	0	2	0	1	0	0	0
	1	1	2	4	2	2	1	0		1	0	0	0	0	0	0	1	1	0	0	1	0	0	0	0	1	1	1	1	1	1	1	1	1	1	1	0	0	1	0	0	0	0	1	1	1	0	1	0
	1	1	1	5	8	1	2	1		0	1	1	0	0	0	0	0	0	0	0	1	1	0	0	0	0	1	1	0	0	0	0	0	0	0	0	0	0	0	1	0	0	0	1	1	1	0	0	0
	1	1	2	2	1	2	1	1		1	0	0	0	0	0	0	0	0	0	0	1	0	0	0	0	1	0	0	0	0	0	0	0	0	0	0	0	0	0	1	0	0	0	1	0	1	0	0	0
	1	0	2	4	9	1	1	1		1	0	0	0	0	0	0	0	0	0	0	1	0	0	0	0	1	0	0	0	0	0	0	0	0	0	0	0	0	1	0	0	0	0	2	1	0	0	0	0
	1	1	2	4	8	2	1	1		1	1	1	1	1	0	0	0	0	0	0	1	0	0	0	0	1	0	1	1	1	1	1	0	0	0	0	0	0	1	1	0	0	0	1	0	0	1	0	0
	1	1	1	5	2	3	1	1		1	1	1	0	0	0	0	0	0	0	0	1	1	1	0	0	1	1	1	1	0	0	0	0	0	1	0	0	0	0	1	1	0	0	1	0	0	1	0	0
	1	1	2	5	3	6	1	0		0	0	1	0	0	0	0	0	0	0	0	1	0	0	0	0	1	0	0	0	0	0	0	0	0	0	0	0	0	1	0	0	0	0	2	1	0	0	0	0
	1	1	2	6	9	2	1	1		0	1	1	1	0	0	0	0	0	0	0	1	1	1	1	0	1	1	1	0	0	0	0	0	0	0	0	0	0	1	1	1	0	0	1	0	1	1	0	0
	1	1	2	1	1	5	2	1		1	0	0	0	0	0	0	0	0	0	0	0	0	1	0	0	0	0	0	0	0	0	0	0	1	0	0	0	0	0	1	0	0	0	2	0	0	0	1	0
	1	1	1	5	8	4	1	1		1	0	1	0	0	1	0	0	1	0	0	0	1	0	1	0	1	0	0	1	1	0	0	0	1	0	1	0	0	0	0	1	0	0	1	0	1	1	0	0
	1	1	2	4	4	2	1	1		0	1	0	1	1	0	1	0	0	0	0	1	0	0	0	0	1	0	0	1	0	0	0	0	0	0	0	0	0	1	0	1	0	0	1	1	1	1	0	0
	1	1	1	6	8	4	1	0		0	0	1	0	0	0	0	0	0	0	0	0	1	0	0	0	0	0	0	1	0	0	0	0	0	0	0	0	0	0	0	1	0	0	1	0	0	0	1	0
	2	1	2	5	4	3	4	0		0	0	0	1	0	0	0	0	0	0	0	0	1	0	0	0	0	0	0	0	1	0	1	0	0	0	0	0	0	0	0	1	0	0	1	0	1	0	0	0
	1	1	2	6	9	1	1	1		0	0	1	0	0	0	0	0	0	0	0	0	0	1	0	0	0	0	0	0	1	0	0	0	0	0	0	0	0	0	0	1	0	0	1	1	0	0	0	0
	1	1	1	6	3	3	1	1		1	0	1	0	0	0	0	0	0	0	0	0	1	0	1	0	0	0	0	1	0	0	1	0	0	1	1	0	0	1	0	0	0	0	1	0	1	1	0	0
	2	2	1	2	1	1	1	1		0	1	1	0	0	0	0	0	0	0	0	1	0	1	0	0	1	0	0	1	0	0	0	0	0	0	0	0	0	0	0	1	0	0	2	0	1	0	0	0
	1	1	2	4	6	3	2	1		0	1	1	0	0	1	1	1	0	0	0	0	0	1	1	0	0	1	1	1	1	0	0	0	0	0	0	0	0	0	1	1	0	0	1	1	0	1	1	0
	1	1	1	2	1	3	2	1		1	0	0	0	0	0	0	0	0	0	0	0	0	1	0	0	0	0	0	0	1	0	0	0	0	0	0	0	0	0	0	0	0	1	1	0	0	1	0	0
	1	1	2	2	2	2	5	1		1	0	0	0	0	0	0	0	0	0	0	0	1	0	0	0	0	0	1	0	1	0	0	0	0	0	0	0	0	0	1	0	0	0	1	1	0	0	0	0
	1	1	1	1	1	1	1	1		1	0	0	0	0	0	0	0	0	0	0	1	0	0	0	0	1	0	0	0	0	0	0	0	0	0	0	0	0	1	0	0	0	0	1	1	0	0	0	0
	1	0	1	5	1	1	3	1		1	0	0	0	0	0	0	0	0	0	0	1	0	0	0	0	0	1	0	0	0	0	0	0	0	0	0	0	0	0	0	1	0	0	1	1	0	0	0	0
	1	1	2	2	8	3	3	0		0	0	1	0	0	0	0	0	0	0	0	0	1	0	0	0	1	0	0	0	0	0	0	0	0	0	0	0	0	0	1	0	0	0	1	0	1	0	0	0
	1	0	2	4	9	5	1	0		0	0	0	0	0	0	1	0	0	0	0	0	0	1	0	0	0	0	0	0	0	1	0	0	0	0	0	0	0	0	1	0	0	0	1	0	0	0	0	0
	2	1	2	3	3	1	1	1		1	0	0	0	0	0	0	0	0	0	0	1	0	0	0	0	1	0	0	0	0	0	0	0	0	0	0	0	0	1	0	0	0	0	1	1	0	0	0	0
	1	1	1	4	5	1	1	0		0	1	0	0	0	1	0	1	0	0	0	0	1	0	0	0	0	1	1	0	1	0	0	0	0	0	0	0	0	1	0	0	0	0	1	0	0	1	0	0
	1	1	2	3	5	1	7	1		0	1	0	1	0	0	1	0	0	0	0	0	0	0	0	1	0	1	0	0	1	0	0	0	1	0	0	1	0	0	0	0	1	0	1	1	0	0	0	1
	2	1	2	5	8	2	1	1		1	0	0	0	0	1	1	1	0	0	0	1	0	0	0	0	1	0	1	1	0	0	0	0	0	0	0	0	0	0	0	1	0	0	1	0	1	0	0	1
	2	1	1	1	2	3	3	1		0	1	0	1	1	0	0	0	0	0	0	1	0	1	0	0	0	0	1	1	1	0	0	0	0	0	0	0	0	1	1	1	0	0	1	0	0	1	0	0
	1	2	1	5	8	5	1	0		0	0	1	0	0	0	0	0	0	0	0	0	0	0	1	0	0	0	1	0	0	0	0	0	0	0	0	0	0	0	1	0	0	0	2	0	0	1	0	0
	1	1	2	5	2	3	2	1		0	0	1	0	1	0	0	0	0	0	0	1	1	1	1	0	1	1	0	1	0	0	0	0	0	0	0	0	0	0	1	1	0	0	1	1	0	0	0	0
	2	0	2	2	5	4	2	1		0	0	1	0	1	0	0	0	0	0	0	0	0	0	0	1	0	0	0	1	0	1	0	0	0	1	0	1	0	0	0	1	1	0	2	0	0	1	0	1
	1	0	2	5	5	1	2	0		1	0	0	0	1	0	0	0	0	0	0	0	1	0	0	0	0	0	0	0	1	0	0	0	0	0	1	0	0	1	0	0	0	0	1	0	1	0	0	0
	1	1	1	4	2	2	2	1		1	0	1	0	0	1	1	1	1	1	0	1	1	1	1	0	1	0	0	1	1	1	0	0	0	0	0	0	0	1	1	0	0	0	1	0	0	1	1	1
	1	0	2	5	5	1	2	0		1	0	0	0	1	0	0	0	0	0	0	0	1	0	0	0	0	0	0	0	1	0	0	0	0	0	1	0	0	1	0	0	0	0	1	0	1	0	0	0
	2	1	1	6	3	1	1	1		1	1	0	0	0	0	0	0	0	0	0	1	1	0	0	0	1	1	0	0	0	0	0	0	0	0	0	0	0	1	0	0	0	0	1	1	1	1	0	0
	1	1	3	5	4	5	5	0		0	0	1	0	0	0	0	0	0	0	0	0	1	0	0	0	0	0	1	0	0	0	0	0	0	0	0	0	0	0	0	0	1	0	1	0	0	1	0	0
	1	1	1	5	5	3	5	1		1	0	1	0	1	0	0	0	0	1	0	1	0	0	0	0	1	1	0	1	0	0	0	0	0	0	0	0	0	1	1	0	0	0	2	1	0	0	0	0
	1	0	3	6	4	5	7	0		0	0	0	0	0	0	1	0	0	0	0	0	0	0	0	1	1	0	0	0	0	0	0	0	0	0	0	0	0	0	0	0	1	0	1	0	0	0	0	0
	1	1	1	3	2	2	1	1		1	0	0	0	0	0	0	0	0	0	0	1	0	0	0	0	0	0	0	0	0	0	0	0	1	0	0	0	0	1	0	0	0	0	1	0	1	0	0	0
	2	1	2	3	1	2	1	1		1	1	1	1	1	1	1	1	1	1	0	0	1	0	0	0	1	0	1	1	1	0	0	0	1	1	0	1	0	1	1	1	0	0	1	1	0	1	0	0
	1	1	2	6	5	5	1	1		0	0	0	0	0	0	0	0	0	0	1	0	0	0	0	1	0	0	1	0	0	0	0	0	0	0	0	0	0	1	0	0	0	0	1	0	0	0	0	0
	1	1	2	6	8	4	1	1		0	0	0	0	0	0	0	0	0	0	1	0	0	0	0	1	0	0	0	0	0	0	0	0	0	0	0	0	1	0	0	0	0	1	2	0	0	0	0	0
	1	0	2	4	8	3	1	0		1	1	0	0	0	0	0	0	0	0	0	1	1	0	0	0	0	0	1	0	0	0	0	0	0	0	0	0	0	0	1	1	0	0	1	0	0	0	0	0
	2	0	2	4	9	1	1	1		0	0	0	0	0	0	0	1	1	0	0	1	1	0	0	0	1	0	1	1	1	0	0	0	1	0	0	1	0	0	1	1	0	0	1	0	0	0	0	0
	2	1	2	4	9	1	1	0		0	0	0	0	0	0	0	0	1	1	0	1	0	0	0	0	0	0	0	0	0	0	0	0	1	0	0	1	0	0	0	1	0	0	2	0	0	0	0	0
	1	1	3	4	5	5	1	1		1	1	1	0	0	1	1	1	1	1	0	1	1	0	1	0	0	1	1	1	1	1	0	1	0	0	0	0	0	1	1	1	0	0	1	0	1	1	0	0
	1	1	2	6	9	1	1	0		0	0	0	0	0	1	0	0	0	1	0	1	0	0	1	0	1	0	0	0	0	0	0	1	0	0	0	0	0	1	0	1	0	0	1	1	0	0	0	0
	1	1	1	5	2	1	1	1		0	0	0	0	0	0	1	0	0	0	0	1	0	0	0	0	0	0	0	0	0	1	0	0	0	0	0	0	0	0	0	1	0	0	1	1	0	0	0	0
	2	1	1	4	8	2	3	1		0	0	1	1	0	0	1	0	0	0	0	0	1	1	1	0	0	0	1	0	1	1	0	0	0	0	0	0	0	1	0	1	1	0	1	1	1	0	0	0
	1	1	2	4	1	2	1	1		0	1	0	0	0	0	0	0	0	0	0	0	1	0	0	0	0	0	1	0	0	0	0	0	0	0	0	0	0	0	1	0	0	0	1	1	0	0	0	0
	1	1	1	6	2	3	2	1		1	0	0	0	0	0	0	0	0	0	0	1	0	0	0	0	1	0	0	0	0	0	0	0	0	0	0	0	0	1	0	0	0	0	1	1	0	0	0	0
	2	1	1	3	2	2	4	1		0	0	1	1	0	0	0	0	0	0	0	0	0	1	0	0	0	1	0	0	0	0	0	0	0	0	0	0	0	0	0	1	0	0	2	0	1	0	0	0
	2	1	1	5	3	2	1	1		0	1	1	0	0	0	0	0	0	0	0	0	1	0	1	0	0	0	1	1	0	0	0	0	0	0	0	0	0	0	1	0	0	0	1	1	1	0	0	0
	2	1	2	5	9	2	2	0		1	0	0	0	0	0	0	0	0	0	0	1	0	0	0	0	1	1	0	0	0	0	0	0	0	0	0	0	0	0	0	1	0	0	2	0	0	0	0	0
	1	1	2	5	5	1	2	0		0	0	1	0	0	0	0	0	0	0	0	1	0	0	0	0	1	0	0	0	0	0	1	0	0	0	0	0	0	0	1	0	0	0	2	0	0	0	1	0
	1	1	1	5	4	1	1	1		0	0	0	0	0	0	0	0	0	0	1	0	0	0	0	1	0	0	0	0	0	0	0	0	0	0	0	0	1	0	0	0	0	1	2	0	0	0	0	0
	1	3	4	3	1	2	2	1		0	0	0	1	1	0	1	1	0	0	0	1	0	1	0	0	0	1	1	1	0	1	0	0	0	0	0	0	0	0	1	1	0	0	2	1	1	0	0	0
	1	1	1	5	1	1	1	1		0	1	0	0	0	0	0	0	0	0	0	0	1	0	0	0	0	0	1	0	0	0	0	0	0	0	0	0	0	0	0	1	0	0	2	0	0	1	0	0
	2	2	1	3	5	5	7	0		0	0	0	0	0	0	1	0	0	0	0	0	0	0	1	0	0	0	0	0	1	0	0	1	0	0	0	0	0	0	0	1	0	0	2	0	0	0	1	0
	1	2	1	5	4	3	1	0		0	1	1	1	0	1	0	1	1	1	0	1	1	1	1	0	1	1	1	0	1	1	1	0	1	0	0	1	0	1	1	1	0	0	2	0	0	1	0	1
	1	1	1	3	8	2	1	1		0	0	0	0	1	0	0	0	0	0	0	0	1	0	0	0	0	0	1	0	0	0	0	0	0	0	0	0	0	0	1	0	0	0	2	0	0	0	0	0
	1	0	3	3	6	4	2	0		0	1	1	0	0	1	0	0	0	0	0	0	0	0	1	0	0	0	1	1	1	0	0	0	0	0	0	0	0	0	1	0	1	0	1	0	0	0	0	0
	2	1	1	5	4	3	1	1		0	1	1	1	0	1	1	1	0	0	0	1	1	1	1	0	1	1	1	1	1	0	0	0	1	1	0	0	0	1	1	1	0	0	1	0	0	1	0	1
	2	1	2	4	10	6	5	0		0	0	1	0	0	0	1	0	1	0	0	0	1	1	1	0	0	0	1	0	1	0	0	0	1	0	0	0	0	1	1	0	0	0	2	0	0	0	1	0
	2	1	3	3	6	3	5	1		0	0	0	1	0	0	1	0	0	0	0	0	1	0	0	0	0	0	0	1	1	0	0	1	0	0	0	0	0	0	0	1	0	0	2	0	1	0	1	0
	1	1	1	4	5	2	1	1		0	1	1	0	0	1	0	0	0	0	0	1	0	0	0	0	1	0	0	0	1	0	0	0	1	1	0	0	0	1	0	0	0	0	1	1	1	1	0	0
	1	1	1	3	2	3	5	1		1	0	0	0	0	0	0	0	0	0	0	0	0	0	1	0	1	0	0	0	0	0	0	0	0	0	0	0	0	0	0	1	0	0	2	0	0	0	1	0
	1	1	2	3	1	1	2	1		0	0	0	0	1	0	0	0	0	0	0	0	0	1	0	0	1	0	0	0	0	0	0	0	0	0	0	0	0	0	1	0	0	0	1	0	1	0	0	0
	1	1	1	1	1	2	2	1		1	1	1	1	1	1	1	1	0	0	0	1	1	0	0	0	0	0	1	0	1	0	1	0	0	0	0	0	0	1	1	1	0	0	1	1	0	0	0	0
	1	1	1	2	1	3	5	1		0	1	0	0	0	0	0	0	0	0	0	0	0	0	1	0	0	1	0	0	0	0	0	0	0	0	0	0	0	0	1	0	0	0	1	1	0	0	0	0
	1	1	2	4	3	3	1	1		0	1	1	1	0	0	0	0	0	0	0	0	0	0	1	0	0	0	1	0	0	0	1	1	1	0	0	0	0	0	0	1	0	0	2	0	0	0	0	1
	1	0	2	2	2	2	2	1		0	0	0	0	0	1	0	0	0	0	0	1	0	0	0	0	1	0	0	0	0	0	0	0	0	0	0	0	0	1	0	0	0	0	2	0	0	0	0	1
	2	1	1	4	4	3	1	1		1	1	1	1	1	1	1	1	0	0	0	1	1	1	1	0	1	1	1	1	1	1	1	1	0	0	0	0	0	0	1	1	0	0	2	0	0	0	0	0
	1	1	3	3	2	1	5	1		0	1	1	1	1	0	0	0	0	0	0	0	1	0	1	0	1	0	0	1	1	1	0	0	0	0	0	0	0	1	0	0	0	0	2	0	1	0	0	1
	2	1	1	4	8	2	2	1		0	1	0	0	0	0	0	0	0	0	0	0	1	0	0	0	0	1	0	0	0	0	0	0	0	0	0	0	0	0	1	0	0	0	1	1	0	0	0	0
	1	1	2	3	8	3	2	1		0	1	0	0	0	0	0	0	0	0	0	0	0	0	1	0	1	0	0	0	0	0	0	0	0	0	0	0	0	0	1	0	0	0	1	1	0	0	0	0
	1	1	1	4	4	2	2	1		1	1	1	1	1	1	1	1	1	1	0	1	1	0	1	0	1	1	1	1	1	1	0	0	0	1	0	0	0	1	1	1	0	0	2	0	0	1	1	1
	2	1	1	1	1	1	1	1		1	0	0	0	0	0	0	0	0	0	0	0	0	1	0	0	1	0	0	0	0	0	0	0	0	0	0	0	0	1	0	0	0	0	2	0	1	0	0	0
	1	1	1	2	2	1	1	1		1	0	0	0	0	0	0	0	0	0	0	0	1	0	0	0	0	0	0	1	0	0	0	0	0	0	0	0	0	1	0	0	0	0	1	0	1	0	0	0
	1	2	1	3	4	2	1	0		1	0	0	0	0	0	0	0	0	0	0	0	0	0	1	0	1	0	0	0	0	0	0	0	0	0	0	0	0	0	1	0	0	0	1	0	1	0	0	0
	2	2	1	2	1	2	1	1		0	0	1	0	1	0	1	1	0	0	0	1	0	1	0	0	0	0	1	0	1	0	1	1	0	0	0	0	0	0	0	0	0	1	1	0	0	0	0	0
	1	1	1	1	1	1	1	1		0	1	0	0	0	0	1	0	0	0	0	0	1	0	0	0	1	0	0	0	0	0	0	0	1	1	0	0	0	0	1	0	1	0	1	1	0	0	0	0
	1	2	1	3	3	2	1	1		1	1	1	1	1	1	1	1	1	1	0	1	0	0	1	0	1	0	1	1	1	1	0	0	0	0	0	0	0	1	1	1	0	0	2	1	1	1	1	1
	1	1	1	6	3	1	1	0		0	0	1	1	0	1	0	0	0	0	0	0	0	1	0	0	0	0	0	0	0	0	1	1	0	1	1	1	0	0	0	0	0	1	1	0	0	1	0	0
	1	1	1	1	2	2	1	1		0	0	1	0	0	0	0	0	0	0	0	0	0	0	0	1	0	0	0	1	0	0	0	0	0	0	0	0	0	0	0	0	0	1	2	0	0	1	0	0
	1	3	1	2	2	2	1	1		1	1	1	1	1	1	1	1	1	1	0	1	1	1	1	0	1	1	1	1	1	1	1	1	1	1	1	1	0	1	1	1	0	0	2	1	1	1	1	1
	2	3	1	2	1	2	1	1		1	1	1	1	1	1	1	1	1	1	0	1	1	1	1	0	1	1	1	1	1	1	1	1	1	1	1	1	0	1	1	1	0	0	1	1	1	1	1	1
	2	3	4	1	1	2	1	1		1	1	1	1	1	1	1	1	1	1	0	1	1	1	1	0	1	1	1	1	1	1	1	1	1	1	1	1	0	1	1	1	0	0	2	1	1	1	1	1
	1	3	4	1	1	5	1	1		1	1	1	1	1	1	1	1	1	1	0	1	1	1	1	0	1	1	1	1	1	1	1	1	1	1	1	1	0	1	1	1	0	0	2	1	1	1	1	1
	1	1	2	3	4	3	1	0		1	0	0	0	0	0	0	0	0	0	0	0	1	0	0	0	0	1	0	0	0	0	0	0	0	0	0	0	0	0	1	0	0	0	1	0	0	0	0	1
	2	1	1	5	3	5	1	0		1	0	0	0	0	0	1	0	0	0	0	1	0	0	0	0	0	1	1	0	0	0	0	0	0	0	0	0	0	1	0	0	0	0	1	1	0	0	0	1
	2	1	2	5	8	2	1	1		1	1	1	1	1	1	1	1	1	1	0	1	1	1	1	0	1	1	1	1	1	1	1	1	1	1	1	0	0	1	1	1	0	0	1	0	0	1	1	1
	2	0	2	4	9	2	2	1		0	1	1	0	0	0	0	0	0	0	0	1	0	1	0	0	1	1	0	0	0	0	0	0	0	0	0	0	0	0	1	1	0	0	1	1	0	0	0	0
	2	1	2	4	9	2	2	1		1	0	0	1	0	0	0	0	0	0	0	1	0	1	0	0	0	0	0	0	0	0	0	0	1	0	1	0	0	0	1	0	0	0	1	1	0	0	0	0
	1	3	1	2	1	5	1	1		1	1	1	1	1	1	1	1	1	1	0	1	1	1	1	0	1	1	1	1	1	1	0	1	1	1	1	1	0	1	1	1	0	0	1	1	1	1	1	1
	1	1	2	6	9	5	1	1		1	1	1	1	1	1	1	1	1	1	0	1	1	1	1	0	1	1	1	1	1	1	1	1	1	1	1	1	0	1	1	1	0	0	2	1	1	1	1	1
	1	3	1	2	1	2	1	1		1	1	1	1	1	1	1	1	1	1	0	1	0	0	1	0	1	0	1	1	1	1	0	0	0	0	0	0	0	1	1	1	0	0	1	1	1	1	1	1
	2	0	2	4	9	2	1	1		0	1	0	0	1	0	0	0	0	1	0	0	0	1	1	0	0	0	1	0	0	0	1	0	0	0	0	0	0	1	1	1	0	0	1	0	1	0	0	1
	1	3	1	1	1	2	1	1		0	1	1	0	0	1	0	1	1	1	0	1	0	0	0	0	1	0	1	0	0	0	0	0	1	1	0	1	0	0	0	1	0	0	2	0	0	0	1	1
	1	3	1	1	1	2	1	1		1	1	1	1	1	1	1	1	1	1	0	1	0	0	1	0	1	0	1	1	1	1	1	0	1	1	0	1	0	0	0	1	0	0	1	0	0	0	0	0
	1	1	1	6	2	3	1	0		1	1	1	1	1	1	1	1	1	1	0	1	0	0	1	0	1	0	1	1	0	1	0	0	1	1	0	1	0	1	1	1	0	0	1	1	1	1	1	1
	2	2	1	4	2	2	1	0		0	0	0	0	0	0	0	0	0	0	1	0	0	0	0	1	1	1	1	0	0	0	0	0	1	0	0	1	0	1	1	1	0	0	1	0	0	0	1	1
	1	2	1	5	8	3	1	1		0	0	1	0	0	1	0	1	1	1	0	1	0	0	0	0	1	0	1	0	0	1	0	0	1	0	0	1	0	1	1	1	0	0	1	0	0	0	0	0
	2	2	1	1	1	2	1	1		0	0	0	1	0	0	0	1	0	1	0	1	0	0	0	0	0	0	1	0	0	0	1	0	0	0	0	1	0	0	0	0	0	1	1	0	0	1	0	0
	1	1	1	5	3	3	1	1		0	1	1	0	0	0	0	1	1	1	0	1	0	0	0	0	1	0	1	1	1	1	0	1	1	1	0	0	0	1	1	1	0	0	1	1	1	1	1	1
	2	2	3	2	1	3	3	1		0	0	0	0	0	0	0	0	0	0	1	1	1	1	0	0	0	1	0	0	0	0	0	0	0	0	0	1	0	0	0	1	0	0	1	1	1	1	1	1
	2	1	1	6	4	3	1	0		1	1	1	1	1	1	1	1	1	1	0	1	0	0	1	0	1	0	1	1	1	1	0	1	1	1	0	1	0	1	1	0	1	0	1	1	1	1	1	1
	1	1	2	6	5	3	1	0		0	0	1	0	0	1	0	1	0	0	0	1	0	0	0	0	1	0	1	0	0	0	0	1	0	1	0	1	0	1	1	1	0	0	1	1	1	1	1	1
	1	0	2	4	9	2	2	1		0	1	0	0	0	0	0	1	0	0	0	0	0	0	0	1	1	0	0	0	1	0	0	0	0	0	0	0	0	1	1	1	0	0	1	1	0	1	0	0
	2	0	2	4	9	2	2	1		0	1	0	0	1	0	0	0	0	0	0	0	0	0	0	1	0	1	0	0	1	0	0	0	0	0	0	0	0	1	1	1	0	0	1	0	1	0	1	0
	2	0	2	4	9	2	2	1		0	0	0	0	0	0	0	0	0	0	1	0	0	0	0	1	0	0	0	1	0	1	0	0	0	0	0	0	0	0	0	1	0	0	1	0	1	0	0	1
	2	0	2	4	9	2	2	1		1	0	0	0	1	0	0	0	0	0	0	0	0	0	0	1	0	0	0	1	0	0	0	0	1	0	0	0	0	0	0	1	0	0	1	0	1	0	0	1
	2	0	2	4	9	2	2	1		0	0	1	0	1	0	0	0	0	0	0	0	0	0	1	0	1	0	0	0	0	1	0	0	0	0	0	0	0	0	1	1	0	0	1	0	0	1	0	1
	2	1	2	4	9	2	2	1		0	1	0	0	1	0	0	0	0	0	0	0	0	0	0	1	0	0	1	0	0	0	1	0	0	0	0	0	0	1	1	1	0	0	1	0	1	0	1	0
	2	1	2	5	9	5	5	1		1	0	0	1	0	0	0	0	1	0	0	1	0	1	0	0	0	0	0	0	0	0	0	0	0	0	0	0	1	0	1	0	0	0	2	0	0	0	1	0
	1	2	1	3	1	2	5	1		1	1	1	1	1	1	1	1	0	0	0	0	0	0	0	1	0	1	1	0	0	0	0	0	0	0	0	1	0	1	1	0	0	0	1	1	1	1	0	0
	1	2	1	2	1	2	5	1		1	1	1	1	1	1	1	1	1	0	0	0	0	0	0	1	0	1	1	0	0	0	0	0	0	0	0	0	0	0	1	0	0	0	2	1	1	1	1	0
	2	3	1	1	1	2	1	1		0	0	0	0	0	0	0	0	0	0	1	0	0	0	0	1	0	0	0	0	0	0	0	0	0	0	0	0	1	1	1	0	0	0	2	1	1	1	0	0
	2	0	2	2	9	2	1	0		1	0	0	0	0	0	0	0	0	0	0	1	0	0	0	0	1	0	0	0	0	0	0	0	0	0	0	0	0	0	1	0	0	0	2	0	0	0	0	0
	1	3	4	2	10	5	2	1		0	0	0	1	0	0	1	0	1	0	0	0	1	0	0	0	0	0	0	1	0	0	0	0	1	0	1	0	0	0	0	1	0	0	2	0	1	0	0	0
	2	0	2	6	9	2	5	1		0	0	1	0	0	0	0	0	1	1	0	0	0	0	1	0	0	0	1	0	0	0	0	0	0	1	0	1	0	0	1	1	0	0	2	0	0	0	1	0
	2	3	1	2	1	2	1	1		0	0	0	0	0	0	0	0	0	0	1	1	0	0	0	0	0	0	1	0	0	0	0	0	0	0	0	0	0	0	0	0	1	0	2	0	0	0	0	0
	1	2	1	3	7	6	4	1		1	0	0	1	0	0	0	0	0	1	0	0	0	0	0	1	0	0	1	0	0	0	0	0	0	0	0	1	0	1	1	0	0	0	1	0	0	0	0	0
	1	1	1	3	1	2	1	1		0	1	0	0	0	0	0	0	0	0	0	0	1	0	0	0	0	0	1	1	0	0	0	0	0	0	0	0	0	1	1	1	0	0	1	0	0	0	0	1
	1	1	1	6	5	3	1	0		0	0	1	0	0	0	1	1	0	0	0	0	0	0	1	0	1	0	1	0	0	0	0	0	0	1	0	1	0	1	1	1	0	0	1	0	1	1	0	1
	1	2	1	4	2	3	1	0		0	1	0	0	1	0	0	0	0	1	0	0	0	0	1	0	0	1	1	0	0	0	0	0	0	0	0	1	0	1	1	1	0	0	1	0	0	1	0	1
	1	0	1	1	1	1	2	1		0	1	0	0	0	0	0	0	0	0	0	1	0	0	0	0	0	0	0	1	0	0	0	0	0	0	0	0	0	1	0	0	0	0	1	0	1	0	0	0
	1	1	3	2	2	4	3	1		1	0	0	0	0	0	0	0	0	0	0	0	1	0	0	0	1	0	0	0	0	0	0	0	0	0	0	0	0	0	0	1	0	0	2	0	1	0	0	0
	1	1	1	5	4	3	1	0		0	1	1	1	1	1	1	1	1	1	0	1	1	1	1	0	1	1	1	1	1	1	1	1	1	1	1	0	0	1	1	1	0	0	2	0	0	1	0	1
	2	1	2	5	9	1	1	1		0	1	1	1	1	1	1	1	1	0	0	1	1	1	1	0	1	1	1	1	1	1	1	0	1	1	0	0	0	1	1	1	0	0	2	0	0	1	0	1
	2	2	1	4	2	2	1	0		1	0	1	0	0	1	0	0	0	0	0	0	0	0	0	1	1	0	1	0	0	0	0	0	0	0	0	0	0	0	0	1	0	0	1	1	1	0	1	0
	1	3	1	5	10	3	1	0		0	1	1	0	1	1	1	0	1	1	0	1	0	0	1	0	1	0	1	0	1	0	1	0	1	1	0	1	0	1	1	1	0	0	1	0	0	1	1	1
	2	1	1	4	8	5	1	0		0	0	0	0	0	0	0	1	1	1	0	0	0	0	0	1	0	0	1	0	0	0	0	0	0	0	0	1	0	1	0	0	0	0	1	0	0	0	0	0
	2	0	2	4	9	2	2	1		0	0	1	0	0	1	0	0	0	0	0	1	0	1	0	0	0	1	0	1	0	0	0	0	0	0	0	0	0	1	1	1	0	0	2	0	0	0	0	1
	2	0	2	4	9	2	2	1		0	1	0	1	0	0	0	0	0	0	0	1	0	0	1	0	0	1	0	0	1	0	0	0	0	0	0	0	0	1	1	1	0	0	1	0	1	0	0	1
	2	0	2	4	9	2	2	1		0	0	1	0	1	0	0	0	0	0	0	1	0	0	1	0	0	0	1	0	0	0	1	0	0	0	0	0	0	0	0	0	0	1	1	0	1	0	0	0
	2	0	2	4	9	2	2	1		0	0	1	0	0	1	0	0	0	0	0	0	1	0	1	0	0	0	1	0	1	0	0	0	0	0	0	0	0	1	1	1	0	0	2	0	0	0	0	0
	2	0	2	4	9	2	2	0		0	1	0	1	0	0	0	0	0	1	0	0	1	0	1	0	0	1	0	0	1	0	0	0	0	0	0	0	0	1	1	1	0	0	2	0	0	1	0	0
	2	0	2	4	9	2	1	1		0	1	0	0	1	0	0	0	0	0	0	1	0	0	1	0	0	1	0	0	1	0	0	0	0	0	0	0	0	1	1	1	0	0	1	0	0	1	0	1
	1	3	4	1	6	7	8	1		1	1	1	1	1	1	1	1	1	1	0	1	1	1	1	0	1	1	1	1	1	1	1	1	1	1	1	1	0	0	0	0	1	0	1	1	1	1	1	1
	2	0	2	4	9	2	1	1		0	1	0	0	1	0	0	0	0	0	0	1	0	1	0	0	1	0	1	0	0	0	0	0	0	0	0	0	0	1	1	1	0	0	2	0	0	0	1	0
	2	2	2	5	2	3	7	1		0	1	0	1	0	0	0	0	1	0	0	0	0	1	1	0	1	1	0	1	1	1	0	0	1	0	0	1	0	1	0	1	0	0	1	1	0	1	0	1
	1	1	1	5	1	4	5	1		0	1	0	1	1	0	0	0	0	1	0	0	0	1	1	0	1	1	1	1	0	1	1	1	0	1	0	0	0	1	1	1	0	0	1	1	0	0	0	1
	1	1	1	5	1	2	2	1		0	1	1	1	0	0	0	0	0	0	0	0	0	0	1	0	0	0	1	1	1	1	1	0	0	0	1	1	0	1	1	0	0	0	1	0	0	1	1	1
	2	1	1	5	1	2	4	1		1	0	1	0	0	0	0	1	0	0	0	1	0	0	1	0	0	1	1	0	1	1	1	1	0	0	0	1	0	1	1	1	0	0	1	0	1	0	0	1
	2	1	1	3	1	3	4	1		1	0	0	0	1	1	0	1	0	1	0	0	1	1	0	0	1	0	1	1	0	1	0	1	0	0	1	1	0	0	1	0	0	0	1	1	1	1	0	1
	2	1	1	5	1	5	4	1		0	1	1	1	1	0	0	0	0	0	0	1	1	1	1	0	1	1	1	0	0	1	0	1	0	0	1	0	0	0	0	1	0	0	1	1	0	0	1	1
	2	1	2	5	8	2	4	1		0	1	0	1	1	0	0	1	0	0	0	0	0	0	1	0	0	0	1	1	1	1	1	1	1	0	0	0	0	1	0	1	0	0	1	1	1	0	1	0
	1	1	1	5	1	3	5	1		0	1	0	0	1	0	0	1	1	0	0	1	0	1	0	0	1	1	1	0	0	1	1	0	0	0	1	1	0	0	1	0	0	0	1	1	1	1	1	0
	1	1	3	2	2	5	4	1		1	1	0	1	1	0	1	0	0	0	0	0	1	1	1	0	0	1	1	1	0	0	0	1	0	0	1	1	0	0	1	1	0	0	2	1	0	0	1	1
	2	1	1	6	1	2	5	1		1	0	0	1	0	0	1	0	1	1	0	1	1	1	0	0	1	0	1	1	1	0	1	1	0	0	1	0	0	0	0	1	0	0	1	1	0	0	0	1
	2	2	1	6	1	2	2	1		1	0	0	1	0	0	0	0	0	1	0	1	0	1	1	0	1	0	1	1	0	1	1	1	0	0	0	0	0	1	0	1	0	0	1	1	1	1	1	1
	2	1	2	5	1	4	5	1		0	1	1	0	1	1	0	1	1	0	0	0	0	1	0	0	0	1	1	0	1	1	1	1	1	0	0	1	0	0	0	1	0	0	2	1	1	0	1	0
	1	1	1	6	1	3	1	1		1	1	0	1	0	0	0	0	0	0	0	0	0	0	1	0	1	0	0	1	1	1	1	1	0	0	0	0	0	0	1	0	0	0	1	1	1	0	0	1
	2	1	2	5	1	2	5	1		0	1	1	0	1	0	0	0	1	1	0	0	0	1	0	0	1	1	0	0	1	1	1	0	1	0	0	1	0	1	1	1	0	0	2	0	0	0	1	1
	1	1	1	6	1	5	5	1		1	1	0	0	0	0	0	0	0	1	0	0	0	1	1	0	0	1	1	1	0	1	1	1	1	0	1	0	0	0	1	0	0	0	2	1	0	0	0	1
	2	1	1	5	1	2	4	1		1	1	0	1	1	0	0	0	0	0	0	1	1	1	0	0	1	0	0	1	1	1	1	1	0	0	0	1	0	0	1	1	0	0	1	1	1	1	0	1
	2	1	1	6	1	5	7	1		0	1	0	1	1	0	0	0	1	0	0	0	0	1	0	0	0	0	0	1	1	1	1	1	0	0	1	0	0	1	1	0	0	0	2	1	1	0	0	1
	1	1	2	3	1	3	4	1		0	1	1	0	0	0	0	0	0	1	0	0	0	1	0	0	1	1	0	1	0	1	1	1	0	0	1	0	0	0	1	1	0	0	1	0	0	0	1	1
	2	1	1	5	1	3	5	1		1	1	0	0	1	0	1	0	1	1	0	0	1	1	0	0	1	1	1	0	1	0	1	1	0	0	0	0	0	0	0	1	0	0	1	1	0	0	0	1
	2	1	1	5	1	3	2	1		0	0	1	0	0	0	0	1	0	1	0	1	0	1	1	0	0	1	1	1	0	1	1	1	0	0	0	1	0	0	1	1	0	0	1	0	0	0	1	1
	2	2	2	4	1	1	2	1		1	0	1	0	1	0	0	0	1	1	0	0	1	1	0	0	1	0	1	0	1	1	1	1	1	0	0	0	0	1	1	1	0	0	1	0	1	0	1	1
	1	1	1	6	1	1	4	1		0	1	0	1	0	0	0	1	1	0	0	1	0	1	0	0	1	1	0	0	1	0	1	1	0	0	1	1	0	1	0	1	0	0	1	1	0	0	0	1
	1	1	1	5	1	1	1	1		0	0	1	0	0	0	0	1	0	1	0	0	0	0	1	0	1	0	1	0	1	1	0	1	0	0	1	0	0	1	1	0	0	0	1	1	0	0	0	1
	2	1	2	5	2	3	4	1		1	1	1	0	0	0	0	0	0	0	0	0	0	1	0	0	1	0	0	1	1	0	1	1	1	0	1	0	0	0	1	0	0	0	1	1	1	0	0	1
	1	1	1	5	1	3	1	1		1	1	0	0	1	0	0	0	0	1	0	0	1	0	1	0	1	0	0	1	1	1	1	0	1	0	1	1	0	0	1	0	0	0	1	1	1	0	0	1
	1	1	2	5	4	1	1	1		1	1	0	1	0	1	0	0	0	0	0	0	0	1	1	0	1	0	0	1	0	1	1	1	0	0	1	0	0	1	1	0	0	0	1	1	1	0	1	1
	1	1	1	4	1	5	2	1		1	0	0	0	0	0	1	1	0	1	0	0	1	1	1	0	0	1	0	1	1	1	1	1	0	0	1	1	0	0	1	0	0	0	1	1	0	1	0	1
	2	1	1	4	1	2	4	1		1	0	1	0	0	0	0	1	0	0	0	0	1	0	1	0	1	0	0	1	1	1	1	1	1	0	1	0	0	0	1	1	0	0	1	1	1	0	1	0
	2	1	1	5	1	3	5	1		0	0	1	0	0	0	0	1	1	1	0	0	0	1	1	0	1	0	0	1	1	1	1	0	0	0	1	1	0	0	0	1	0	0	2	1	1	1	0	1
	1	1	1	5	1	2	4	1		0	0	1	0	0	0	1	1	0	1	0	0	0	0	1	0	0	0	0	1	1	1	1	1	0	0	1	0	0	1	1	0	0	0	1	1	0	0	1	1
	2	1	1	4	1	3	4	1		1	0	1	0	0	1	0	1	0	0	0	1	0	1	0	0	1	0	0	1	1	1	0	1	0	1	1	1	0	0	0	1	0	0	1	1	0	0	0	1
	1	1	2	3	7	4	1	1		1	0	0	1	0	0	0	1	0	0	0	1	1	1	0	0	1	1	1	1	0	1	0	1	0	0	0	1	0	1	0	1	0	0	2	1	0	0	0	1
	1	1	1	5	1	4	5	1		0	1	1	0	0	1	0	0	0	1	0	0	0	1	0	0	1	1	0	1	0	1	1	1	0	0	1	1	0	0	1	0	0	0	1	1	0	0	1	1
	2	1	1	5	1	3	4	1		1	1	1	0	0	0	0	0	0	0	0	0	0	1	1	0	1	0	0	1	1	1	1	1	0	0	0	1	0	0	0	1	0	0	1	1	0	1	0	1
	2	1	1	6	1	1	2	1		0	1	1	0	0	1	0	1	0	0	0	0	0	0	1	0	1	1	0	1	1	1	0	0	0	0	1	1	0	0	0	1	0	0	1	1	1	0	0	1
	1	1	1	5	1	3	5	1		1	0	0	1	0	0	0	0	1	0	0	1	1	1	1	0	0	1	1	1	0	1	1	1	0	0	0	1	0	1	0	1	0	0	1	0	0	0	1	1
	1	1	1	5	1	2	4	1		1	0	0	1	0	0	0	0	1	0	0	0	0	1	1	0	1	0	0	0	1	1	1	1	0	0	1	0	0	1	0	1	0	0	1	1	1	0	1	0
	1	2	1	4	1	2	5	1		0	1	0	1	1	0	1	1	0	0	0	0	1	1	0	0	1	1	0	0	0	1	1	1	1	0	1	0	0	0	0	1	0	0	1	0	0	0	1	1
	2	1	1	5	1	2	4	1		0	0	0	1	0	1	0	1	0	1	0	1	1	1	0	0	1	1	0	1	0	1	1	1	0	0	1	0	0	0	0	1	0	0	1	0	1	0	1	1
	1	1	1	5	1	5	7	1		1	0	1	1	0	1	1	0	0	0	0	1	0	1	0	0	1	1	1	0	0	1	1	0	0	0	1	0	0	0	0	1	0	0	1	0	1	0	1	1
	2	2	2	6	8	5	2	1		1	0	1	0	0	0	0	0	0	1	0	0	0	1	0	0	0	1	1	1	1	1	1	1	0	1	0	1	0	0	0	1	0	0	2	0	0	0	1	1
	2	1	1	6	1	2	1	1		1	0	1	0	0	1	0	1	1	0	0	1	0	1	0	0	1	0	1	1	1	1	1	0	0	0	0	1	0	0	1	1	0	0	1	1	1	0	0	1
	1	1	1	6	1	3	2	1		0	1	0	1	0	0	0	0	1	0	0	0	1	1	1	0	1	0	1	1	0	0	1	1	0	0	1	1	0	0	0	1	0	0	2	0	1	0	0	1
	1	2	1	3	3	3	4	1		0	1	0	1	0	0	1	0	1	0	0	0	0	1	0	0	1	0	1	1	1	1	0	1	1	0	0	0	0	0	1	0	0	0	1	1	0	0	0	1
	1	2	2	4	1	3	1	1		1	0	0	0	1	0	0	1	0	1	0	0	0	1	0	0	0	1	1	1	0	1	0	0	1	0	0	1	0	0	1	0	0	0	1	1	0	0	1	1
	2	1	1	6	1	3	2	1		0	1	0	0	1	0	0	0	1	0	0	0	0	0	1	0	1	0	1	1	0	1	0	1	1	0	1	0	0	0	0	1	0	0	1	1	0	0	0	1
	2	2	1	4	1	3	7	1		0	0	1	0	1	0	0	1	1	1	0	1	0	1	0	0	1	0	0	1	1	1	1	1	0	0	1	1	0	0	1	0	0	0	1	1	0	0	1	1
	1	1	1	4	1	3	1	1		1	0	1	0	0	1	0	1	0	0	0	0	0	1	0	0	0	0	1	1	1	0	1	1	0	0	1	0	0	1	0	1	0	0	2	1	0	0	0	1
	1	1	1	4	1	1	4	1		1	1	0	1	0	0	0	0	1	0	0	1	1	0	1	0	1	0	1	0	0	1	1	1	1	0	1	0	0	0	1	1	0	0	1	0	1	0	1	0
	2	1	1	5	1	1	2	1		0	1	1	0	1	0	0	0	0	1	0	0	0	1	0	0	1	0	1	1	1	1	0	0	0	0	1	1	0	1	1	1	0	0	1	0	1	0	1	1
	2	1	1	6	1	4	5	1		0	1	1	0	1	0	1	0	1	0	0	0	0	0	1	0	0	1	0	1	1	1	1	0	0	0	1	0	0	1	0	1	0	0	1	1	1	0	1	1
	1	2	3	4	1	1	4	1		0	0	1	1	1	0	0	0	1	0	0	0	1	0	1	0	0	0	1	1	1	1	1	1	1	0	0	0	0	1	0	1	0	0	2	1	0	1	1	1
	1	1	2	2	5	2	4	1		0	0	1	1	0	0	0	1	0	0	0	0	0	0	1	0	1	0	0	0	1	1	1	1	0	0	1	1	0	0	0	1	0	0	2	1	0	0	1	1
	1	1	1	4	1	3	2	1		1	0	0	1	1	0	1	0	0	1	0	1	0	1	0	0	1	0	0	1	1	1	1	1	0	0	0	1	0	1	1	0	0	0	1	1	1	0	0	1
	2	1	1	5	1	1	2	1		1	0	1	0	1	0	0	1	0	0	0	1	0	1	0	0	1	1	1	0	1	0	1	1	0	0	0	1	0	1	1	0	0	0	1	1	0	1	0	1
	2	1	1	5	1	4	4	1		1	1	0	1	0	1	0	0	0	0	0	0	1	1	1	0	1	1	1	0	0	0	1	1	0	1	1	1	0	0	1	0	0	0	1	0	1	0	1	1
	2	2	1	5	1	3	1	1		1	0	1	0	0	1	0	0	0	1	0	0	1	1	0	0	1	1	1	1	1	1	0	1	0	0	0	0	0	1	0	1	0	0	1	1	0	0	0	1
	2	2	1	6	1	2	4	1		1	0	1	0	0	0	0	1	0	0	0	1	1	1	0	0	1	1	1	0	0	1	1	0	0	0	1	1	0	0	0	1	0	0	1	1	0	0	0	1
	1	1	1	5	1	2	2	1		1	0	0	1	0	0	0	1	1	0	0	0	0	1	0	0	1	1	1	0	0	0	1	0	1	0	1	1	0	0	1	1	0	0	1	1	0	0	1	1
	2	1	2	6	1	4	7	1		1	0	1	0	0	0	1	0	0	1	0	0	0	1	1	0	1	1	1	1	0	1	0	1	0	1	1	0	0	0	0	1	0	0	1	1	1	0	0	1
	1	1	1	6	1	3	5	1		1	1	0	0	0	0	0	0	0	1	0	1	0	1	0	0	1	1	0	0	1	1	1	0	0	0	1	1	0	0	0	1	0	0	1	0	0	0	1	1
	1	1	1	3	1	3	4	1		1	1	0	1	0	0	0	0	0	0	0	1	0	0	1	0	1	1	0	1	1	1	0	1	0	0	0	0	0	1	0	1	0	0	1	1	1	0	1	1
	1	2	3	6	1	3	2	1		1	0	1	0	1	0	0	1	0	0	0	0	1	1	0	0	1	0	0	1	0	1	1	1	1	1	1	0	0	1	1	1	0	0	1	0	1	0	1	1
	1	1	4	6	1	3	5	0		1	0	1	0	0	0	0	1	1	0	0	0	1	1	1	0	1	0	1	1	0	1	1	1	1	0	0	0	0	0	0	1	0	0	2	1	0	0	0	1
	2	1	1	5	1	2	4	1		1	0	1	0	0	0	0	0	0	1	0	0	0	0	1	0	1	1	0	1	0	1	1	0	0	0	1	0	0	0	0	1	0	0	1	1	0	0	0	1
	1	1	1	5	1	1	1	1		1	0	0	0	0	0	0	1	0	1	0	0	0	1	1	0	1	1	1	1	0	0	1	1	0	0	1	0	0	0	1	0	0	0	1	1	1	0	0	1
	2	2	2	6	1	3	5	1		1	0	0	0	1	0	0	1	0	1	0	0	1	0	1	0	1	1	1	1	1	0	0	0	0	0	1	1	0	1	0	1	0	0	2	1	0	1	1	1
	2	1	1	5	1	2	4	1		1	1	0	0	0	0	0	0	0	1	0	0	0	1	1	0	1	0	0	1	0	1	1	1	0	0	1	0	0	1	1	1	0	0	1	1	1	0	0	1
	2	2	1	5	1	1	4	1		1	0	0	1	0	1	0	1	0	0	0	1	0	1	1	0	1	0	1	1	1	1	0	1	0	1	0	0	0	0	0	1	0	0	1	1	0	0	1	0
	1	1	1	5	1	6	4	1		1	1	0	0	1	1	0	1	1	0	0	0	0	1	0	0	1	1	1	1	0	1	1	0	0	0	1	0	0	1	1	0	0	0	2	1	0	0	0	1
	1	1	1	5	1	3	5	1		1	1	0	1	1	0	0	0	0	0	0	0	0	1	0	0	0	1	1	1	1	1	1	1	0	0	0	0	0	1	0	1	0	0	1	1	0	0	1	0
	1	1	1	3	1	2	4	1		1	0	1	0	0	0	0	0	0	1	0	0	0	1	0	0	0	1	1	1	0	1	1	1	0	0	1	0	0	0	1	1	0	0	1	0	1	0	1	0
	1	1	1	4	1	4	4	1		0	0	1	0	1	0	0	0	1	0	0	0	0	0	1	0	1	0	1	1	0	1	1	0	0	0	1	0	0	1	1	0	0	0	1	1	0	0	0	1
	2	1	1	6	1	4	1	1		1	0	1	0	0	1	0	0	1	1	0	1	0	0	1	0	1	0	0	1	1	1	1	1	0	1	0	1	0	0	0	1	0	0	1	1	1	0	0	1
	1	1	1	5	1	2	2	1		1	1	0	1	1	0	0	0	0	0	0	1	1	0	1	0	0	1	0	1	1	1	1	0	1	0	0	1	0	1	0	1	0	0	1	1	0	1	0	1
	1	1	3	4	1	2	7	1		1	1	0	1	0	0	0	0	0	0	0	0	0	0	1	0	1	1	0	1	0	1	1	1	0	0	1	0	0	0	1	1	0	0	2	1	0	1	1	1
	2	3	2	5	7	6	5	1		0	1	0	1	0	0	0	0	0	1	0	1	1	1	0	0	1	1	0	0	1	1	1	0	0	0	1	1	0	1	1	1	0	0	2	0	0	0	1	1
	1	2	1	6	1	3	7	1		1	0	1	1	1	0	0	0	0	0	0	1	0	1	0	0	1	1	1	0	1	1	0	0	1	0	0	1	0	0	0	1	0	0	1	1	0	0	0	1
	2	2	1	6	1	3	2	1		0	0	1	0	0	0	0	1	0	1	0	0	0	0	1	0	1	0	1	1	1	1	1	1	0	0	0	0	0	0	1	1	0	0	1	1	1	1	1	1
	2	1	1	5	1	2	2	1		1	1	0	1	0	0	0	0	0	0	0	0	0	1	1	0	1	0	0	1	0	1	1	1	0	0	1	0	0	1	1	0	0	0	1	0	0	0	1	1
	1	1	1	5	1	2	2	1		0	0	1	0	0	0	0	1	0	1	0	0	1	0	1	0	1	0	1	0	1	1	1	1	0	0	0	0	0	0	1	0	0	0	1	1	1	0	1	1
	2	1	1	5	1	4	2	1		1	0	1	1	1	0	0	0	0	0	0	0	0	1	1	0	0	0	1	1	1	1	1	1	0	1	0	1	0	1	0	1	0	0	1	1	1	0	0	1
	1	1	1	4	1	2	4	1		0	0	1	0	1	0	0	0	1	0	0	0	1	1	0	0	1	1	0	1	0	1	1	1	0	0	1	1	0	1	1	0	0	0	1	0	0	0	1	1
	2	1	1	4	1	2	1	1		1	0	1	0	0	0	0	0	0	1	0	0	0	0	1	0	1	1	1	1	1	1	1	0	0	0	0	0	0	0	0	1	0	0	1	1	0	1	1	1
	2	1	1	6	1	2	4	1		0	1	1	1	0	0	0	0	0	0	0	1	0	1	0	0	1	0	0	1	1	1	1	1	1	1	0	0	0	1	0	1	0	0	1	0	0	0	1	1
	1	1	1	6	1	2	2	1		1	1	1	0	0	0	0	0	0	0	0	0	0	1	1	0	1	0	1	1	1	1	1	0	0	1	1	1	0	0	1	0	0	0	1	0	1	0	1	1
	1	3	4	6	3	5	7	1		1	0	1	0	0	0	0	0	1	1	0	1	0	1	0	0	1	0	1	0	0	1	1	1	1	0	1	0	0	0	1	1	0	0	2	1	1	1	0	1
	2	1	1	4	1	1	5	1		1	1	0	0	1	1	0	1	0	0	0	0	1	1	0	0	1	1	0	0	1	1	1	1	0	0	1	0	0	0	0	1	0	0	2	1	1	0	1	1
	2	2	1	4	1	3	1	1		0	1	0	0	1	1	0	1	1	1	0	0	0	0	1	0	1	1	0	1	0	1	1	1	1	0	1	1	0	1	1	0	0	0	1	1	1	0	1	0
	1	1	1	6	1	1	5	1		1	0	1	0	0	1	0	0	0	1	0	0	0	1	0	0	0	1	0	0	0	1	1	0	1	1	0	1	0	1	0	1	0	0	2	0	1	1	0	1
	2	2	1	6	1	1	2	1		0	0	1	0	0	1	0	1	1	1	0	0	0	0	1	0	1	1	1	0	1	1	0	1	0	0	0	1	0	1	0	1	0	0	1	1	0	1	0	1
	2	1	1	5	1	2	4	1		0	1	1	0	0	0	0	1	1	0	0	0	1	1	1	0	0	1	0	1	1	1	1	1	0	1	1	1	0	1	1	0	0	0	1	1	0	0	1	1
	1	2	2	5	1	3	1	1		1	0	1	0	0	0	1	1	0	0	0	0	1	1	0	0	0	0	1	1	1	0	1	1	0	1	1	0	0	0	1	0	0	0	2	0	1	0	1	1
	2	1	1	5	1	3	4	1		1	0	1	0	0	0	0	1	1	0	0	1	0	1	1	0	1	0	0	1	1	1	1	0	1	0	1	0	0	0	1	1	0	0	1	1	0	1	1	0
	1	1	1	3	1	3	4	1		1	0	0	0	1	0	1	1	0	1	0	0	0	0	1	0	1	0	0	1	1	1	1	1	0	0	0	0	0	0	1	0	0	0	2	0	0	0	1	1
	1	1	1	5	1	2	2	1		1	0	1	0	0	0	0	0	0	1	0	0	0	1	0	0	1	1	0	1	1	1	0	0	1	0	1	1	0	0	0	1	0	0	1	1	1	0	0	1
	2	1	1	4	1	2	1	1		1	1	0	0	1	0	1	1	0	0	0	0	1	1	0	0	0	1	1	1	1	1	1	0	0	0	0	0	0	1	1	1	0	0	1	1	0	0	1	1
	2	2	3	3	1	4	5	1		0	1	0	1	0	0	0	0	1	0	0	1	0	1	1	0	1	0	0	1	1	1	1	1	0	0	0	0	0	1	0	1	0	0	1	1	0	0	0	1
	1	1	1	5	1	3	1	1		1	0	1	0	0	0	0	0	0	1	0	1	0	0	1	0	0	1	1	1	0	1	1	0	0	0	1	1	0	0	1	1	0	0	1	0	1	0	1	1
	1	1	1	4	1	3	4	1		0	1	1	0	0	0	0	0	0	1	0	0	0	1	1	0	1	0	0	1	1	0	1	1	0	0	1	1	0	1	1	1	0	0	1	1	1	0	1	1
	2	1	1	4	1	1	4	1		0	1	0	1	0	0	1	0	1	0	0	1	0	1	1	0	0	1	1	1	1	1	1	0	1	0	1	0	0	1	0	1	0	0	1	0	1	0	1	1
	1	1	1	6	1	1	5	1		1	0	1	0	0	0	0	1	1	0	0	0	0	1	0	0	0	1	0	0	1	1	1	1	0	0	0	1	0	1	0	1	0	0	2	1	0	0	0	1
	1	1	1	6	1	4	2	1		0	0	0	1	0	0	0	0	1	1	0	0	0	1	0	0	1	1	1	0	0	1	1	0	1	0	1	1	0	1	1	1	0	0	1	0	0	0	1	1
	2	1	1	5	1	1	2	1		1	1	0	0	0	1	0	1	0	0	0	0	1	1	0	0	1	0	0	1	1	0	1	1	0	0	1	1	0	1	1	1	0	0	1	1	1	0	0	1
	1	1	1	6	1	1	1	1		0	1	0	0	0	0	0	1	0	1	0	1	0	1	0	0	1	1	1	1	1	1	1	0	0	0	0	1	0	0	1	1	0	0	1	0	1	1	1	0
	1	2	1	6	1	5	4	1		0	1	0	1	0	0	0	0	1	0	0	0	0	0	1	0	1	1	0	0	1	1	1	1	0	0	0	0	0	1	0	1	0	0	1	0	0	0	1	1
	2	2	3	3	1	1	4	1		1	1	0	0	0	0	1	1	1	0	0	0	0	1	0	0	1	1	1	1	1	1	0	0	1	0	0	0	0	0	1	1	0	0	2	0	1	0	1	1
	1	1	1	5	1	2	1	1		1	0	1	0	1	1	0	0	1	1	0	1	0	0	1	0	1	1	0	1	0	1	1	1	0	0	0	0	0	0	0	1	0	0	1	1	1	0	0	1
	2	1	1	5	1	2	5	1		0	0	0	1	0	0	0	1	0	1	0	0	0	0	1	0	1	0	1	1	1	1	1	0	0	0	1	0	0	1	0	1	0	0	1	1	0	0	0	1
	1	1	1	4	1	2	5	1		1	0	1	0	1	1	0	0	0	1	0	1	0	1	0	0	1	1	1	0	1	1	1	0	0	0	1	0	0	0	1	1	0	0	1	1	0	0	0	1
	1	1	1	6	1	3	5	0		0	0	1	1	1	1	1	1	0	0	0	1	0	0	1	0	1	0	1	1	0	1	1	1	0	0	1	0	0	0	0	1	0	0	1	1	0	1	0	1
	1	1	1	5	1	3	4	1		1	1	0	0	0	0	0	1	0	0	0	0	0	0	1	0	1	0	0	1	0	1	1	1	1	0	1	0	0	0	1	1	0	0	1	0	1	1	1	0
	1	1	1	5	1	3	4	1		1	0	1	0	0	0	0	1	0	0	0	0	0	1	0	0	0	1	1	1	1	1	1	0	0	0	1	0	0	1	1	1	0	0	1	1	0	0	1	1
	1	1	1	5	1	3	4	1		1	0	1	0	0	0	0	1	0	0	0	0	0	1	0	0	1	1	0	0	0	1	1	1	0	0	1	1	0	1	0	1	0	0	1	0	1	1	1	0
	2	1	1	5	1	3	1	1		1	0	0	0	0	1	0	1	0	1	0	0	1	1	1	0	1	0	0	1	1	1	1	1	0	0	0	0	0	0	0	1	0	0	1	1	0	1	1	1
	1	2	1	5	1	1	4	1		0	1	1	1	0	0	0	0	0	0	0	0	1	1	0	0	0	1	0	1	0	1	1	1	1	0	0	1	0	0	1	0	0	0	1	1	1	1	0	0
	1	1	1	5	1	2	2	1		0	0	0	1	0	0	0	1	1	0	0	1	0	1	1	0	0	0	1	1	1	1	1	1	0	0	1	0	0	0	1	0	0	0	1	1	1	0	0	1
	1	1	1	5	1	2	2	1		1	0	1	0	0	0	0	1	0	0	0	0	0	1	0	0	1	1	0	0	0	1	1	1	0	0	0	1	0	1	1	0	0	0	1	0	1	0	0	1
	2	2	4	5	6	6	4	1		1	0	1	0	0	1	0	1	1	0	0	1	0	1	0	0	1	0	1	1	1	1	0	1	0	0	0	0	0	1	1	0	0	0	2	1	0	1	0	1
	1	1	1	5	1	5	5	1		1	0	1	0	1	0	0	0	0	1	0	0	0	0	1	0	1	0	1	0	1	1	1	1	0	0	1	0	0	1	0	1	0	0	1	0	1	0	1	1
	2	1	1	5	1	2	4	1		1	0	0	0	0	1	1	1	0	1	0	1	0	1	0	0	1	0	0	1	1	1	1	0	0	1	1	0	0	0	1	1	0	0	1	1	1	0	0	1
	1	1	1	6	1	4	2	1		0	0	0	1	1	0	0	0	1	0	0	0	0	1	0	0	1	0	0	0	1	1	1	1	0	0	1	0	0	1	1	0	0	0	1	1	1	1	0	1
	1	1	1	5	1	3	2	1		1	1	0	0	0	0	0	1	0	0	0	1	0	1	0	0	0	1	0	1	0	1	1	1	0	0	0	1	0	1	0	1	0	0	1	1	0	1	0	1
	1	1	1	5	1	3	2	1		0	1	0	1	0	0	1	1	0	0	0	0	0	1	1	0	0	0	0	1	1	1	1	1	0	0	1	0	0	0	0	1	0	0	1	1	0	1	1	1
	1	1	1	5	1	2	2	1		0	0	1	1	0	0	1	0	1	1	0	0	0	1	0	0	1	0	0	1	0	1	1	1	1	0	1	0	0	1	0	1	0	0	1	1	0	0	0	1
	1	1	2	5	1	2	4	1		1	0	0	0	0	0	0	1	0	1	0	0	0	1	1	0	1	0	0	1	0	1	1	1	0	0	1	0	0	1	1	1	0	0	1	0	1	0	1	1
	2	1	1	6	4	2	4	1		0	0	0	1	1	1	0	0	1	0	0	0	0	1	0	0	0	1	1	0	1	1	0	1	0	0	1	1	0	0	1	1	0	0	2	1	0	1	1	0
	1	2	4	6	2	5	2	0		1	0	1	0	0	1	0	1	0	0	0	0	0	1	0	0	1	1	1	0	1	1	1	0	0	1	1	0	0	1	1	0	0	0	2	1	1	0	1	1
	1	2	1	5	1	4	2	1		1	0	0	0	0	1	0	1	0	1	0	0	0	1	0	0	0	0	1	1	1	0	1	1	1	0	1	0	0	0	0	1	0	0	1	1	1	0	1	1
	1	1	2	5	1	4	5	1		1	1	0	1	0	0	1	0	1	0	0	1	0	1	0	0	1	0	1	1	1	0	1	1	0	0	1	0	0	1	1	0	0	0	1	1	1	0	1	1
	1	1	1	5	1	5	4	1		1	0	1	0	0	0	0	1	0	0	0	0	0	1	1	0	1	0	1	0	1	1	1	1	0	0	0	0	0	1	0	1	0	0	1	1	1	0	0	0
	1	1	1	5	1	1	4	1		1	0	1	0	0	0	0	1	1	0	0	1	1	0	1	0	1	0	0	1	1	1	1	1	1	0	1	1	0	1	0	1	0	0	1	0	0	0	1	1
	2	1	1	3	1	4	5	1		0	0	1	0	1	0	0	1	0	1	0	1	1	1	0	0	0	0	0	1	1	1	1	1	0	0	1	1	0	1	1	1	0	0	1	1	1	0	0	0
	1	1	1	5	1	3	2	1		0	0	1	0	0	0	1	1	0	1	0	0	0	0	1	0	0	0	1	1	1	1	1	1	0	0	0	0	0	1	0	1	0	0	1	1	0	0	1	0
	2	1	1	3	1	1	1	1		0	0	0	0	1	1	1	0	1	0	0	1	1	1	0	0	0	1	1	1	0	1	1	0	1	1	1	0	0	1	0	1	0	0	1	1	0	1	1	1
	1	1	1	5	1	3	2	1		0	1	1	0	0	0	0	1	0	0	0	0	0	1	1	0	1	0	0	0	1	1	1	1	0	0	1	0	0	0	1	0	0	0	1	1	0	0	1	0
	2	1	1	4	1	1	1	1		0	1	1	0	0	0	0	0	0	1	0	0	1	1	0	0	1	1	1	0	0	1	0	0	1	0	1	1	0	0	0	1	0	0	1	1	0	0	1	1
	2	1	1	5	1	3	4	1		1	0	1	0	0	0	1	0	0	1	0	0	0	1	0	0	1	0	0	1	1	0	1	1	0	0	1	1	0	0	1	1	0	0	1	1	0	0	0	1
	1	1	1	5	1	3	2	1		0	0	0	1	0	0	0	0	1	1	0	0	1	1	0	0	0	0	1	0	1	1	1	1	0	0	1	1	0	0	1	1	0	0	1	1	1	0	0	1
	1	1	1	5	1	3	2	1		1	0	0	0	0	0	0	1	0	1	0	0	0	1	0	0	1	0	0	1	1	1	0	1	0	0	1	0	0	1	1	1	0	0	1	0	1	0	1	1
	2	1	1	4	6	6	1	1		0	0	1	0	1	0	0	1	0	1	0	0	1	0	1	0	1	0	0	1	0	1	1	1	0	0	1	0	0	1	1	0	0	0	2	1	1	0	1	1
	1	3	1	1	1	2	1	1		0	0	0	0	0	0	0	0	0	0	1	0	1	0	1	0	0	0	1	0	0	0	0	0	0	0	0	0	0	0	0	0	0	1	1	0	0	0	0	0
	2	1	1	6	1	3	2	1		0	0	0	1	1	0	0	0	1	0	0	0	0	1	0	0	1	0	0	0	1	1	1	1	0	0	1	1	0	0	0	1	0	0	1	1	1	0	0	0
	2	1	1	4	1	4	4	1		1	1	0	1	0	0	0	0	0	0	0	1	0	0	1	0	1	0	1	1	1	1	1	0	0	0	1	0	0	1	0	1	0	0	1	1	1	0	0	1
	2	2	1	4	1	4	4	1		0	0	1	0	0	0	0	1	0	1	0	1	1	1	0	0	1	0	0	1	0	1	1	1	0	0	1	1	0	0	0	1	0	0	1	1	0	0	0	1
	1	1	1	4	1	2	4	1		1	0	1	0	0	0	0	1	0	0	0	0	1	1	1	0	0	1	1	1	1	1	1	1	0	1	0	1	0	1	1	1	0	0	1	0	1	0	1	1
	1	1	1	5	1	3	2	1		1	0	1	0	1	1	0	1	1	0	0	0	0	0	1	0	1	0	0	1	1	1	1	1	0	0	0	0	0	0	0	1	0	0	1	0	1	0	1	1
	1	1	1	5	1	3	2	1		1	0	1	1	0	1	0	0	0	0	0	0	0	1	0	0	1	0	0	1	1	1	1	1	1	0	0	0	0	0	0	1	0	0	1	1	1	0	1	1
	1	2	1	3	1	4	4	1		0	1	0	1	0	1	0	0	1	0	0	0	0	1	0	0	1	0	1	1	0	1	1	1	0	0	1	0	0	0	1	0	0	0	2	1	1	0	1	1
	2	1	1	5	1	3	4	1		1	0	1	0	0	0	0	1	0	0	0	0	1	0	1	0	1	0	0	1	1	1	1	1	0	0	0	0	0	0	0	1	0	0	1	1	0	0	1	1
	1	1	1	5	1	2	1	1		1	0	1	0	0	0	0	1	0	0	0	0	1	1	0	0	1	0	1	1	0	1	0	1	1	0	1	1	0	1	1	1	0	0	1	0	1	0	1	1
	1	1	1	5	1	1	4	1		0	0	0	1	1	0	0	0	1	0	0	1	1	0	1	0	1	0	0	1	1	1	0	1	0	0	1	0	0	0	1	1	0	0	1	0	1	0	1	1
	1	1	1	6	1	3	2	1		1	0	1	1	0	0	0	0	1	0	0	0	0	0	1	0	1	1	0	1	0	0	1	0	1	0	1	1	0	1	1	1	0	0	1	0	1	0	1	1
	2	2	3	6	1	4	5	1		1	0	1	0	0	0	0	0	0	1	0	1	0	0	1	0	1	1	1	1	1	0	0	1	0	0	0	1	0	0	1	0	0	0	2	0	1	0	1	1
	2	1	1	6	1	1	2	1		0	1	1	0	1	0	0	1	0	0	0	0	1	1	0	0	1	1	1	1	1	0	1	1	0	0	0	0	0	1	1	0	0	0	1	1	1	0	0	1
	2	2	3	3	8	3	2	1		1	0	0	0	1	1	1	1	0	1	0	0	0	1	0	0	1	1	1	0	1	1	1	1	1	0	0	0	0	0	1	0	0	0	2	1	0	0	1	0
	1	2	1	6	8	3	1	0		0	0	1	0	1	1	0	0	0	0	0	0	0	0	0	1	1	0	1	0	1	0	0	0	0	0	0	0	0	0	0	1	0	0	1	0	0	1	0	1
	2	1	1	5	1	2	2	1		1	0	1	0	0	1	0	0	0	1	0	0	0	1	1	0	1	1	1	1	0	0	1	1	1	0	0	1	0	1	1	0	0	0	1	0	1	1	1	1
	2	1	1	5	1	3	4	1		1	1	0	0	0	0	1	0	1	1	0	0	0	1	1	0	0	1	1	1	1	1	1	0	0	0	1	1	0	0	0	1	0	0	1	1	0	0	0	1
	2	1	2	6	1	6	2	1		1	0	1	0	0	0	1	1	0	0	0	0	0	1	0	0	1	0	0	1	0	1	1	1	0	0	1	0	0	1	0	1	0	0	2	0	0	0	1	1
	2	2	1	5	1	3	2	1		0	1	0	1	0	1	0	1	0	0	0	0	1	1	1	0	0	1	1	1	0	1	1	0	1	0	0	1	0	1	0	1	0	0	1	1	1	0	1	1
	1	3	1	1	1	2	1	1		0	0	0	0	0	0	1	0	0	0	0	0	0	0	1	0	1	0	0	0	0	0	0	0	0	0	0	0	0	0	0	1	0	0	2	0	0	0	0	0
	1	1	1	5	1	2	5	1		0	1	0	1	1	0	0	0	1	0	0	0	0	1	1	0	1	0	0	1	0	1	1	1	0	0	1	1	0	0	0	1	0	0	1	1	1	0	0	1
	1	1	1	3	1	5	2	1		0	1	0	0	0	0	0	1	1	1	0	0	0	1	0	0	1	1	1	0	0	1	1	1	0	0	0	0	0	1	0	1	0	0	1	1	0	0	0	1
	2	1	1	2	5	4	4	1		1	0	1	0	0	0	0	0	1	1	0	1	0	1	0	0	0	1	1	1	1	0	0	1	0	1	0	1	0	0	1	0	0	0	1	1	0	0	1	1
	1	1	1	5	1	3	4	1		0	1	0	1	0	1	1	0	1	0	0	0	1	0	1	0	1	1	0	1	0	1	1	1	1	1	1	0	0	0	0	1	0	0	1	1	0	0	0	1
	1	1	1	5	1	3	1	1		1	1	0	0	1	0	0	1	1	0	0	0	0	1	0	0	1	1	1	0	1	1	1	1	0	0	0	1	0	1	0	1	0	0	1	0	1	0	1	1
	1	1	1	6	1	3	1	1		1	0	0	0	0	1	0	1	0	1	0	0	1	1	0	0	1	1	1	1	0	0	0	1	0	0	1	0	0	0	0	1	0	0	1	1	1	1	1	1
	1	1	1	5	1	3	4	1		1	1	1	0	0	0	0	0	0	0	0	1	0	1	1	0	0	1	0	1	1	1	1	1	0	0	1	1	0	1	0	1	0	0	1	1	1	1	0	1
	1	1	1	5	1	2	5	1		1	0	1	0	1	0	0	1	0	0	0	1	0	1	0	0	1	0	0	1	1	1	1	1	0	0	1	0	0	0	1	1	0	0	1	1	1	0	1	1
	2	2	2	2	3	3	7	1		1	0	1	0	0	0	0	1	0	0	0	1	1	1	0	0	1	0	0	1	1	1	1	0	0	0	1	1	0	0	0	1	0	0	2	1	0	0	1	1
	2	1	1	5	1	4	2	1		1	0	1	1	0	0	0	0	0	0	0	0	0	0	1	0	1	0	0	1	0	1	1	1	0	0	1	0	0	0	1	1	0	0	1	0	1	1	1	0
	2	1	1	5	1	1	1	1		1	1	1	0	1	0	0	0	1	0	0	0	1	0	1	0	1	1	1	0	1	1	1	0	0	0	0	0	0	1	1	1	0	0	1	1	1	0	0	1
	2	1	1	2	8	5	5	1		1	0	1	0	1	0	0	0	0	1	0	1	0	1	0	0	0	0	0	1	1	1	1	1	0	0	1	1	0	1	0	1	0	0	2	0	0	0	1	1
	1	1	1	5	1	3	4	1		0	1	0	1	1	0	0	0	0	1	0	0	0	1	0	0	1	0	0	1	1	1	1	0	1	0	1	0	0	0	0	1	0	0	1	1	0	0	0	1
	1	1	1	6	1	3	4	1		0	1	0	1	0	1	0	0	0	1	0	1	0	0	1	0	1	0	1	1	0	1	1	0	0	1	1	1	0	1	0	1	0	0	1	0	1	0	0	1
	2	1	1	4	1	3	4	1		1	0	1	0	1	0	0	0	0	1	0	0	0	1	1	0	1	0	0	1	1	1	1	1	1	0	0	0	0	1	1	1	0	0	1	0	1	1	1	1
	1	1	2	4	1	4	5	1		0	1	0	1	0	1	0	0	1	0	0	0	0	0	1	0	0	1	1	1	1	1	1	0	0	0	1	0	0	1	0	1	0	0	2	1	0	0	1	0
	2	1	1	6	1	3	7	1		1	1	1	0	1	0	0	0	0	0	0	0	1	0	1	0	1	0	0	1	1	1	1	1	0	0	1	1	0	1	0	1	0	0	2	0	1	1	1	1
	1	1	1	6	1	3	4	1		0	1	0	1	0	0	0	0	0	1	0	1	1	1	0	0	1	0	1	0	1	1	1	1	1	1	0	0	0	1	1	1	0	0	1	1	0	0	0	1
	1	1	1	6	1	2	4	1		1	0	1	0	1	0	1	0	0	1	0	0	0	0	1	0	1	1	1	0	1	1	1	1	1	0	0	0	0	0	0	1	0	0	1	0	1	1	1	1
	1	2	4	3	3	5	2	1		1	0	1	1	0	0	0	0	1	0	0	1	1	1	0	0	1	1	1	0	0	1	1	0	1	0	0	1	0	0	0	1	0	0	2	1	0	0	1	1
	2	1	1	5	1	3	1	1		0	0	1	0	1	0	0	1	0	1	0	0	1	0	1	0	1	0	1	1	1	1	0	0	1	0	1	0	0	0	0	1	0	0	1	0	1	0	1	1
	1	1	1	5	1	2	4	1		1	0	0	1	0	0	1	0	1	0	0	0	0	0	1	0	1	0	1	1	1	0	0	1	0	0	1	0	0	0	1	0	0	0	1	1	0	1	1	1
	1	1	1	3	1	5	4	1		1	0	1	1	1	0	1	0	0	0	0	0	0	0	1	0	1	0	1	0	1	1	1	1	0	0	1	1	0	0	1	0	0	0	1	1	0	0	0	1
	1	1	1	5	1	2	4	1		1	0	0	0	0	0	0	1	1	0	0	0	0	1	1	0	1	0	0	0	1	1	1	1	0	0	1	0	0	0	1	0	0	0	1	1	1	0	1	1
	2	1	2	4	1	3	2	1		0	1	0	0	0	0	0	1	0	1	0	1	0	1	0	0	1	1	1	1	0	1	1	0	0	0	1	0	0	0	0	1	0	0	2	0	1	0	0	1
	1	1	2	4	1	3	1	1		1	1	0	0	0	0	0	1	0	0	0	0	0	1	0	0	0	1	1	0	0	1	1	0	1	0	1	1	0	0	1	0	0	0	2	1	1	0	0	1
	1	1	1	5	1	3	4	1		1	0	1	0	0	0	1	0	1	1	0	0	0	1	0	0	1	0	1	1	1	0	1	1	0	1	1	1	0	0	1	0	0	0	1	1	0	0	1	0
	1	1	2	3	1	4	2	1		1	0	1	0	1	1	0	0	1	1	0	0	0	1	0	0	1	0	0	1	0	1	1	1	0	0	1	0	0	0	1	1	0	0	2	1	0	0	0	1
	2	1	1	6	1	3	2	1		0	1	0	0	0	0	1	1	0	1	0	0	1	1	0	0	1	1	1	0	0	1	1	0	1	1	0	1	0	1	1	0	0	0	1	1	1	0	1	0
	1	1	1	5	1	2	2	1		0	1	1	1	0	0	0	0	0	0	0	0	0	0	1	0	1	0	0	1	0	1	1	1	0	0	1	0	0	0	0	1	0	0	1	1	1	0	0	1
	1	2	3	3	1	1	5	1		1	0	1	0	0	1	0	1	0	0	0	1	0	1	1	0	0	1	0	1	0	1	1	1	1	0	0	1	0	1	0	1	0	0	1	1	0	0	0	1
	2	1	1	4	1	1	1	1		1	0	0	0	1	0	0	1	0	1	0	0	0	1	0	0	0	1	1	1	0	1	1	0	1	0	1	0	0	0	1	1	0	0	1	1	0	0	0	1
	2	1	1	4	1	1	4	1		1	0	1	0	0	0	1	0	0	1	0	0	1	1	0	0	0	0	1	1	1	1	1	1	0	0	1	0	0	0	1	1	0	0	1	0	1	0	1	1
	2	1	1	6	1	3	5	1		1	0	1	0	0	0	0	1	0	0	0	0	0	1	0	0	1	1	1	0	1	1	1	0	0	0	1	0	0	1	1	1	0	0	1	1	1	1	0	1
	2	2	1	5	1	3	4	1		1	0	0	1	0	0	0	0	1	0	0	0	1	1	0	0	1	0	0	1	1	0	1	1	0	0	1	1	0	1	1	0	0	0	1	0	1	0	1	1
	1	2	1	3	1	1	7	1		1	0	1	0	0	0	0	0	0	1	0	0	1	1	0	0	1	1	0	1	0	1	0	0	1	0	1	1	0	1	0	1	0	0	1	1	1	0	1	1
	1	1	1	6	1	1	2	1		1	0	1	0	0	0	0	0	0	1	0	0	0	1	0	0	0	0	1	1	1	1	1	1	0	1	1	0	0	0	0	1	0	0	1	1	0	0	1	1
	1	1	1	5	1	3	4	1		0	0	0	1	1	0	0	1	1	0	0	0	1	1	1	0	0	0	0	1	1	1	1	1	1	0	1	1	0	0	0	1	0	0	1	1	1	1	0	1
	1	1	1	6	1	3	1	1		1	0	0	0	1	0	0	1	0	1	0	0	0	1	1	0	0	1	1	1	0	1	1	0	0	0	1	0	0	0	0	1	0	0	1	1	1	0	0	1
	2	1	1	5	1	2	2	1		0	1	0	1	1	0	0	1	0	0	0	1	0	1	1	0	1	0	0	1	1	1	1	1	0	0	0	1	0	1	1	0	0	0	1	1	0	0	0	1
	2	1	2	5	1	2	5	1		1	0	1	0	0	0	0	1	0	0	0	1	0	1	0	0	1	0	0	1	1	1	1	1	0	1	1	0	0	0	0	1	0	0	1	1	0	0	0	1
	2	1	1	3	5	3	1	1		1	0	1	0	0	1	1	0	1	1	0	1	1	0	0	0	1	0	0	0	1	0	0	0	1	0	0	0	0	1	0	0	0	0	2	0	0	1	1	0
	2	1	1	6	1	2	4	1		1	0	1	1	0	0	0	0	1	0	0	0	0	1	0	0	1	0	0	1	0	1	1	1	0	0	1	1	0	0	0	1	0	0	1	1	0	0	0	1
	2	1	2	3	1	3	4	1		0	1	1	0	1	0	0	1	1	0	0	0	0	1	1	0	0	1	1	0	1	1	0	1	0	0	1	0	0	1	1	0	0	0	1	1	0	1	0	1
	1	1	3	3	1	4	7	1		1	0	1	0	0	1	0	1	0	0	0	0	0	1	1	0	1	1	1	1	1	1	0	0	0	0	1	0	0	0	1	0	0	0	1	0	0	1	1	1
	1	1	1	5	1	2	2	1		1	0	0	0	0	0	0	1	1	1	0	1	1	1	0	0	1	1	0	1	1	1	1	1	0	0	0	0	0	0	1	0	0	0	1	1	0	0	0	1
	2	1	3	4	8	5	5	1		0	1	0	1	1	1	1	0	1	0	0	1	0	0	1	0	1	1	1	1	1	1	0	0	1	0	0	1	0	1	0	1	0	0	1	1	0	0	1	1
	1	1	1	5	1	1	2	1		1	0	1	0	0	0	1	1	1	0	0	0	0	1	1	0	0	1	1	1	1	0	0	1	0	0	1	0	0	0	1	1	0	0	1	0	0	0	1	1
	2	1	1	5	1	3	1	1		1	0	1	0	0	0	0	0	0	1	0	0	1	1	0	0	1	1	1	1	1	1	0	0	0	0	0	1	0	0	0	1	0	0	1	1	1	0	0	1
	1	1	1	4	1	2	2	1		0	0	1	1	0	1	0	0	1	0	0	1	0	1	1	0	1	0	0	1	0	1	1	1	0	0	1	0	0	1	1	0	0	0	2	1	0	0	0	1
	1	2	1	4	1	1	4	1		0	0	0	1	0	0	0	1	1	0	0	1	0	0	1	0	1	1	1	1	1	1	0	1	0	0	0	1	0	1	1	1	0	0	1	0	1	0	1	1
	2	1	2	5	1	6	5	1		1	0	0	0	0	0	0	1	0	1	0	0	0	1	0	0	1	0	1	1	1	1	0	1	0	0	0	0	0	1	0	1	0	0	1	1	0	0	0	1
	2	1	1	5	1	3	4	1		1	0	0	1	0	0	0	1	1	0	0	0	1	0	1	0	1	1	0	0	0	1	1	1	0	0	1	1	0	0	1	1	0	0	1	0	1	0	1	0
	2	1	1	5	1	3	4	1		1	1	0	0	0	1	0	0	1	1	0	1	1	1	1	0	1	1	0	1	1	1	1	1	0	0	0	0	0	1	0	1	0	0	1	0	0	0	1	1
	2	1	1	5	1	3	4	1		1	1	1	0	0	0	0	0	1	0	0	1	1	1	1	0	0	1	1	1	0	1	0	1	0	0	1	1	0	1	1	1	0	0	1	0	0	0	1	1
	1	2	1	6	1	4	1	1		0	1	0	1	0	0	0	0	0	1	0	0	0	1	1	0	0	1	1	1	0	1	1	1	1	0	0	1	0	1	1	0	0	0	1	1	0	0	1	1
	1	1	1	4	1	1	5	1		1	0	1	1	0	0	1	0	0	0	0	1	0	1	0	0	1	1	1	1	1	1	0	1	0	0	1	0	0	1	0	1	0	0	1	1	0	0	0	1
	1	2	3	4	1	3	7	1		1	0	0	0	0	0	0	1	1	1	0	0	1	1	1	0	1	1	0	1	1	0	1	1	0	0	0	0	0	0	0	1	0	0	1	0	0	0	1	1
	1	1	1	5	1	2	5	1		1	0	1	0	0	0	0	1	1	0	0	1	1	0	1	0	1	1	0	1	0	1	1	1	1	0	1	1	0	1	1	0	0	0	1	1	0	0	1	1
	1	1	1	5	1	4	2	1		1	0	0	1	1	0	0	0	1	0	0	0	0	1	1	0	1	1	1	1	0	0	0	0	0	0	1	1	0	1	1	0	0	0	1	1	0	0	0	1
	1	1	1	5	1	1	4	1		1	1	0	0	0	0	0	0	0	1	0	0	1	1	0	0	1	0	1	1	0	1	1	1	0	0	1	0	0	1	1	0	0	0	1	1	1	1	0	1
	2	1	1	5	1	2	4	1		0	1	0	1	0	0	0	0	1	0	0	0	0	1	0	0	0	0	1	1	1	1	1	1	0	0	1	0	0	0	1	0	0	0	1	1	1	0	1	1
	2	1	1	5	1	3	4	1		1	0	0	0	1	0	0	0	1	0	0	1	0	1	0	0	1	0	0	1	1	1	1	1	0	0	0	1	0	0	0	1	0	0	1	1	0	0	0	1
	2	1	1	5	1	3	4	1		0	1	1	0	0	1	0	0	0	1	0	1	1	1	0	0	1	0	0	0	1	1	1	1	0	0	1	1	0	1	1	0	0	0	1	0	1	0	1	0
	2	1	1	5	1	2	1	1		0	1	1	1	0	0	0	0	0	0	0	0	0	1	1	0	1	0	0	0	1	1	1	1	0	0	1	1	0	0	0	1	0	0	1	1	1	0	1	1
	2	1	1	6	1	2	5	1		1	1	0	0	0	0	0	1	0	0	0	1	1	1	1	0	1	1	1	1	1	0	1	0	0	1	0	0	0	0	0	1	0	0	1	1	1	0	0	1
	1	1	1	3	2	2	5	0		0	0	0	0	0	0	0	0	0	0	1	1	0	0	0	0	0	0	0	0	0	0	0	0	0	0	0	0	1	1	0	1	0	0	1	0	1	0	0	0
	2	1	1	1	4	2	1	1		1	0	0	0	0	0	0	0	0	0	0	0	0	1	0	0	0	0	0	0	0	0	0	0	0	0	0	0	1	1	0	1	0	0	2	0	1	0	0	0
	1	1	1	5	1	3	1	1		1	0	1	0	0	1	0	0	0	1	0	1	0	0	1	0	1	0	1	0	1	1	1	1	0	0	0	0	0	0	0	1	0	0	1	1	0	0	1	1
	2	1	1	5	1	3	5	1		1	1	1	0	0	0	0	0	0	0	0	0	0	1	0	0	1	1	1	1	1	0	1	1	0	0	0	1	0	0	1	0	0	0	1	1	1	0	0	1
	2	1	1	6	1	3	2	1		0	0	1	1	0	0	0	1	0	0	0	0	0	1	0	0	1	0	1	1	1	1	1	0	0	0	1	0	0	0	0	1	0	0	2	1	1	0	1	1
	2	1	1	6	1	2	2	1		1	1	0	0	0	1	0	0	0	1	0	1	1	1	0	0	1	0	0	1	1	1	0	1	1	1	1	1	0	1	0	1	0	0	1	0	1	0	1	1
	1	2	3	3	1	1	7	1		1	1	0	1	0	1	0	0	1	0	0	0	1	1	1	0	1	1	0	1	1	1	1	1	0	1	1	0	0	1	1	0	0	0	1	1	1	0	0	1
	2	2	2	3	1	5	2	1		1	0	1	0	1	1	0	1	0	0	0	1	0	0	1	0	1	0	0	1	0	1	1	1	0	0	1	0	0	0	1	0	0	0	2	0	1	0	1	0
	1	1	2	2	7	6	5	1		0	1	0	0	1	1	1	1	0	1	0	0	1	1	0	0	1	1	0	0	0	1	1	0	1	0	1	1	0	1	0	1	0	0	2	1	0	1	0	1
	2	1	4	3	5	2	5	1		1	0	0	0	1	0	0	1	1	1	0	0	0	1	0	0	0	1	0	1	0	0	1	1	1	0	1	1	0	0	0	1	0	0	1	0	1	1	1	1
	2	1	1	4	1	3	4	1		0	1	1	0	0	0	0	0	0	1	0	0	1	1	0	0	1	0	1	0	1	0	1	1	0	1	1	0	0	0	0	1	0	0	2	1	0	0	1	1
	1	1	2	4	1	2	4	1		1	1	1	0	0	0	0	0	0	0	0	0	0	0	1	0	1	0	0	1	0	1	1	1	0	0	1	0	0	0	0	1	0	0	2	0	1	0	1	1
	2	1	2	4	1	4	2	1		1	0	1	0	1	1	0	1	0	0	0	1	0	1	0	0	1	0	0	0	1	1	1	1	0	0	1	1	0	0	0	1	0	0	1	0	1	0	1	1
	2	1	1	5	1	3	5	1		1	0	1	0	0	1	0	0	0	1	0	0	1	1	1	0	1	1	1	0	1	1	1	1	0	0	1	1	0	1	1	0	0	0	1	0	1	1	1	1
	1	1	1	2	1	4	1	1		1	1	0	1	0	0	0	0	0	0	0	0	0	1	0	0	0	0	0	1	1	1	1	1	0	0	1	1	0	0	1	1	0	0	2	1	1	1	1	1
	2	1	3	5	3	5	1	1		0	0	1	1	1	0	0	0	1	1	0	0	1	1	1	0	1	0	1	1	1	0	1	1	0	0	1	0	0	0	1	1	0	0	2	1	0	0	0	1
	1	2	2	6	1	5	2	1		0	0	0	0	0	0	0	1	1	1	0	0	0	1	0	0	1	0	0	1	0	1	1	1	0	0	1	0	0	1	1	1	0	0	1	0	0	0	1	1
	2	1	1	6	1	1	1	1		1	1	0	0	1	1	0	1	0	0	0	1	0	1	0	0	1	0	0	0	1	1	1	1	0	0	1	1	0	1	1	0	0	0	1	1	1	1	1	1
	2	1	1	5	1	3	1	1		1	0	0	1	1	0	0	0	0	1	0	0	0	1	0	0	1	0	1	1	1	1	1	1	1	0	0	1	0	0	0	1	0	0	1	1	1	1	1	0
	1	2	2	5	1	5	2	1		1	1	0	0	0	0	0	0	0	1	0	0	1	1	1	0	1	0	1	1	1	1	1	0	0	1	1	1	0	0	0	1	0	0	1	1	0	0	0	1
	1	1	1	5	1	3	4	1		1	0	1	0	0	0	0	1	1	0	0	0	1	1	0	0	0	1	1	0	0	1	1	1	0	1	1	0	0	1	1	0	0	0	1	0	0	0	1	1
	1	1	1	6	7	4	2	1		1	1	0	0	0	0	0	1	0	0	0	0	1	0	1	0	0	1	0	1	0	1	1	1	0	1	1	1	0	0	1	0	0	0	1	1	0	0	1	1
	1	1	1	6	1	3	2	1		1	0	0	0	0	0	0	1	1	0	0	0	1	0	1	0	0	0	0	1	1	1	1	1	0	0	1	0	0	1	0	1	0	0	1	0	1	0	1	1
	2	1	1	5	4	2	2	1		0	1	1	0	0	0	0	0	1	1	0	1	0	1	0	0	0	1	1	0	1	1	1	0	1	0	0	1	0	1	1	0	0	0	1	0	1	1	1	1
	1	2	1	5	1	3	2	1		1	0	1	0	0	0	0	1	1	0	0	1	0	1	1	0	1	0	1	1	0	1	1	0	1	0	1	0	0	0	1	1	0	0	1	1	0	1	1	1
	1	1	1	5	1	2	2	1		0	1	0	1	0	0	0	1	1	0	0	0	0	1	1	0	0	1	1	0	0	0	1	1	1	1	0	1	0	1	1	1	0	0	1	1	0	0	0	1
	1	2	2	6	1	4	2	1		1	1	0	0	0	0	0	1	1	0	0	0	1	1	0	0	1	1	0	1	1	1	1	1	0	1	0	0	0	1	0	1	0	0	2	1	0	1	0	1
	2	1	1	5	1	3	4	1		1	0	0	1	0	0	0	0	1	0	0	0	0	0	1	0	1	0	0	1	0	1	1	1	1	0	1	0	0	0	0	1	0	0	1	1	1	0	1	1
	1	1	1	6	1	3	4	1		0	0	0	1	0	0	0	1	1	0	0	0	0	0	1	0	1	0	0	1	1	1	0	1	0	0	1	0	0	1	0	1	0	0	1	1	0	0	0	1
	2	1	1	4	7	4	1	1		0	1	1	0	0	0	0	1	0	0	0	0	0	1	0	0	1	0	1	1	1	1	1	0	0	0	0	0	0	0	1	1	0	0	1	1	1	0	0	1
	1	1	1	6	1	3	5	1		1	0	1	0	1	0	0	0	0	1	0	0	1	1	0	0	1	0	0	1	1	1	0	1	0	0	1	1	0	0	0	1	0	0	2	1	0	1	1	1
	2	1	1	6	1	2	2	0		0	0	1	0	0	1	0	1	0	1	0	1	0	1	0	0	1	1	0	1	1	1	1	1	1	0	0	1	0	0	1	1	0	0	1	0	1	1	1	1
	2	1	1	5	1	3	4	1		1	0	1	0	0	0	0	1	0	0	0	1	0	1	0	0	1	0	1	0	1	1	1	1	1	0	1	0	0	1	1	0	0	0	1	1	0	0	0	1
	1	3	1	5	4	1	7	1		1	0	0	0	0	0	0	1	0	1	0	1	1	1	0	0	1	0	0	1	1	1	1	1	0	0	0	0	0	0	1	0	0	0	1	0	1	0	1	1
	2	1	1	5	1	3	4	1		1	0	0	0	0	0	0	1	1	0	0	0	0	0	1	0	0	0	1	1	1	1	1	1	0	0	0	0	0	0	0	1	0	0	1	1	0	0	0	1
	2	1	1	5	10	1	1	1		0	0	1	0	0	0	0	0	0	0	0	0	1	0	0	0	0	0	1	0	0	0	0	0	0	0	0	0	0	0	0	1	0	0	2	0	1	0	0	0
	2	1	1	5	1	3	4	1		1	1	0	1	0	0	0	0	0	0	0	0	0	0	1	0	0	1	1	1	0	0	1	1	0	1	1	1	0	0	1	1	0	0	1	1	1	0	1	1
	1	2	1	5	1	2	4	1		1	0	1	0	0	0	0	1	0	0	0	0	0	1	0	0	1	0	0	1	1	1	1	1	0	0	0	0	0	0	0	1	0	0	1	1	1	0	1	0
	1	1	1	4	1	2	2	1		1	0	0	1	1	0	0	0	1	0	0	0	0	1	1	0	0	1	1	0	0	1	1	0	1	0	1	1	0	1	1	0	0	0	1	0	1	0	1	0
	1	1	3	5	8	3	1	1		1	1	0	0	0	1	0	0	1	1	0	1	0	1	1	0	1	0	0	1	0	1	1	1	0	0	1	0	0	1	1	1	0	0	2	1	1	1	1	0
	1	1	1	3	2	2	1	1		0	1	0	0	0	0	0	0	0	0	0	0	1	0	0	0	0	1	0	0	0	0	0	0	0	0	0	0	0	1	0	0	0	0	2	1	0	0	0	0
	1	1	1	5	1	2	2	1		1	0	1	0	1	0	1	1	1	0	0	0	0	0	1	0	1	0	1	1	0	1	0	1	0	0	1	0	0	1	1	1	0	0	1	1	0	0	1	1
	2	1	1	5	1	3	4	1		1	1	0	0	1	0	0	0	0	1	0	0	0	1	0	0	0	1	1	0	1	1	0	1	0	0	1	0	0	1	0	1	0	0	1	1	1	0	1	0
	2	2	2	4	1	2	2	1		1	0	1	0	0	1	1	1	0	0	0	0	0	0	1	0	1	0	1	1	0	1	0	1	0	0	1	0	0	0	1	1	0	0	1	1	1	0	1	0
	2	3	2	1	2	2	2	1		0	0	0	1	0	1	0	1	0	1	0	0	1	1	0	0	1	1	1	1	0	1	1	1	0	0	0	0	0	1	0	1	0	0	2	1	1	0	1	0
	2	1	1	5	1	4	2	1		1	0	0	1	1	0	0	0	1	0	0	1	0	0	1	0	1	1	1	1	0	1	1	0	1	0	0	0	0	0	1	0	0	0	1	1	1	0	1	1
	2	1	1	5	1	2	5	1		1	1	1	0	0	0	0	0	0	0	0	0	1	1	1	0	1	1	1	0	1	0	1	1	1	0	0	0	0	1	1	1	0	0	1	0	0	0	1	1
	1	1	2	3	6	2	1	1		0	1	1	0	0	0	0	0	0	1	0	0	0	1	0	0	1	0	0	1	0	1	1	1	0	0	1	0	0	0	1	0	0	0	2	1	0	1	0	1
	2	1	1	5	1	2	5	1		0	1	0	1	0	0	0	1	0	0	0	0	0	1	0	0	0	0	1	1	1	1	1	1	0	0	0	0	0	1	0	1	0	0	1	1	1	0	0	1
	1	1	1	4	1	2	5	1		1	0	0	1	0	0	0	0	1	0	0	0	0	1	0	0	1	0	1	1	0	0	1	1	0	0	1	0	0	0	1	0	0	0	1	0	1	1	1	1
	2	1	3	4	3	3	2	1		0	0	1	0	0	0	0	0	0	0	0	0	0	0	0	1	0	1	0	0	0	0	0	0	0	0	0	0	0	0	0	0	0	1	2	0	0	0	0	1
	2	1	1	5	1	3	4	1		0	1	0	1	1	1	0	0	1	0	0	0	1	0	1	0	1	0	0	1	1	1	0	1	0	0	1	0	0	0	1	0	0	0	1	1	1	0	0	1
	1	1	1	6	1	1	2	1		1	1	0	0	0	1	0	0	0	1	0	1	0	1	0	0	1	1	1	1	0	0	1	1	0	0	0	1	0	1	1	1	0	0	1	1	0	0	1	1
	1	1	1	5	1	1	1	1		0	0	0	1	1	0	0	0	1	0	0	1	1	0	1	0	1	1	0	1	1	1	1	1	1	0	0	0	0	1	0	1	0	0	1	0	0	0	1	1
	2	1	1	5	1	1	2	1		1	0	0	1	1	0	0	0	0	1	0	0	1	1	0	0	1	1	0	1	0	1	1	1	0	0	1	0	0	0	1	1	0	0	1	0	1	0	1	1
	1	1	1	6	1	2	1	1		1	0	0	1	0	1	0	0	1	0	0	0	0	0	1	0	1	0	1	1	0	1	1	1	1	0	0	0	0	0	1	0	0	0	1	1	0	1	0	1
	2	2	2	5	1	3	4	1		1	0	0	1	0	0	0	0	1	0	0	1	1	1	0	0	1	0	0	1	1	1	1	1	0	0	1	0	0	0	0	1	0	0	2	0	0	0	1	1
	1	2	1	6	1	2	1	1		1	1	1	0	0	0	0	0	0	0	0	1	0	0	1	0	1	0	0	1	1	1	1	0	0	0	1	1	0	1	1	0	0	0	2	1	0	0	0	1
	2	1	1	5	1	4	2	1		1	0	1	0	0	0	0	1	0	0	0	1	1	0	1	0	1	0	0	1	1	1	1	1	0	0	1	0	0	0	1	0	0	0	1	1	1	0	1	1
	2	1	2	4	1	1	2	1		0	1	1	0	1	0	0	0	0	1	0	0	0	1	1	0	0	1	1	1	0	1	0	1	0	0	0	1	0	0	1	0	0	0	1	1	0	0	0	1
	1	2	2	5	1	2	2	1		1	0	1	0	1	0	0	1	0	0	0	0	1	0	1	0	1	1	1	1	0	1	0	1	0	0	0	0	0	0	1	0	0	0	1	1	1	0	0	1
	2	1	1	5	1	2	5	1		0	0	1	1	0	0	0	0	0	1	0	0	1	0	1	0	0	0	0	1	1	1	1	1	0	0	1	0	0	0	0	1	0	0	1	0	1	0	1	0
	1	1	3	5	1	2	5	1		1	0	1	0	0	0	0	1	0	0	0	0	0	1	1	0	1	0	0	1	0	1	1	1	1	0	1	0	0	0	1	0	0	0	1	1	1	0	0	1
	1	1	2	3	7	3	6	1		0	0	1	0	0	0	0	0	0	0	0	0	0	0	1	0	0	1	0	0	0	0	0	0	0	0	0	0	0	0	1	0	0	0	1	0	1	0	0	0
	2	1	1	3	4	1	1	1		1	0	0	0	0	0	1	1	0	1	0	0	0	1	0	0	1	0	0	1	0	1	1	1	0	0	1	0	0	0	0	1	0	0	1	0	1	0	1	1
	2	1	1	6	1	3	1	1		1	0	1	0	0	0	1	0	0	1	0	1	1	1	1	0	0	0	1	1	1	0	1	1	1	0	1	1	0	1	1	1	0	0	1	1	0	0	1	1
	1	1	1	4	1	1	1	1		0	0	0	1	1	0	1	1	1	0	0	1	0	1	1	0	0	0	1	1	0	1	1	1	0	0	1	0	0	0	1	1	0	0	1	1	1	0	1	0
	2	1	1	5	1	2	4	1		0	0	1	0	1	0	0	1	0	1	0	1	0	1	1	0	1	1	0	0	1	0	1	1	0	0	0	1	0	1	1	0	0	0	1	0	0	0	1	1
	2	2	3	4	1	1	4	1		1	0	0	1	0	0	0	0	1	0	0	1	0	1	0	0	1	1	0	0	1	1	1	1	0	0	1	0	0	1	0	1	0	0	1	1	0	1	1	1
	1	1	1	6	1	3	1	1		1	0	1	0	1	0	0	1	0	0	0	1	0	1	0	0	1	0	0	1	0	1	1	1	0	1	1	1	0	0	1	0	0	0	1	1	0	1	0	1
	2	1	1	6	1	3	5	1		0	0	1	0	0	0	0	1	0	1	0	0	1	0	1	0	0	0	1	0	1	1	1	1	0	1	1	0	0	1	0	1	0	0	1	1	1	0	1	0
	2	1	1	6	1	2	2	1		1	1	1	0	0	0	1	0	1	0	0	0	1	1	0	0	1	1	1	1	1	1	0	0	0	0	0	1	0	1	0	1	0	0	1	1	0	0	0	1
	2	1	1	5	1	2	4	1		1	1	0	0	0	1	0	1	0	0	0	0	1	1	1	0	1	0	1	1	0	1	1	1	0	0	0	0	0	1	1	1	0	0	1	1	0	0	1	0
	2	1	3	5	9	3	5	1		0	0	1	0	0	0	0	0	0	0	0	0	0	1	0	0	0	0	0	1	0	0	0	0	0	0	0	0	0	0	1	0	0	0	1	0	0	0	0	0
	1	1	1	6	1	3	5	1		1	0	0	0	0	1	0	1	0	1	0	0	0	0	1	0	0	1	1	1	1	1	1	0	0	0	0	1	0	1	1	0	0	0	1	1	0	0	0	1
	2	2	1	6	1	5	1	1		1	0	0	0	1	0	0	1	0	1	0	1	1	0	1	0	1	1	0	1	0	1	1	0	0	0	1	0	0	1	1	0	0	0	1	1	1	0	0	1
	2	1	1	6	1	3	4	1		1	0	1	0	0	0	0	1	0	0	0	1	1	0	1	0	0	1	1	1	0	1	1	1	0	0	0	1	0	0	1	1	0	0	1	0	1	0	1	1
	1	1	1	3	1	1	2	1		1	0	0	0	0	0	0	0	0	0	0	0	1	0	0	0	1	0	0	0	0	0	0	0	0	0	0	0	0	0	1	0	0	0	2	1	0	0	0	0
	2	1	2	6	6	4	6	1		0	0	0	0	0	0	0	0	0	0	1	0	0	0	0	1	0	0	0	0	0	0	0	0	0	0	0	0	1	0	1	0	0	0	1	0	0	0	0	0
	1	2	1	4	8	2	1	1		0	0	1	1	0	1	0	0	0	0	0	0	1	0	1	0	0	0	1	1	0	0	0	0	0	0	0	0	0	0	0	1	0	0	1	1	0	0	0	1
	1	1	3	2	6	4	4	0		0	1	1	0	1	1	0	0	0	0	0	0	0	0	0	1	0	0	1	0	0	0	0	0	0	1	0	1	0	1	0	0	0	0	2	0	0	1	0	0
	2	1	4	3	6	4	4	1		0	0	0	0	0	1	0	0	0	0	0	0	0	0	1	0	0	0	0	0	1	0	1	0	0	0	0	1	0	0	1	0	0	0	2	0	0	0	1	0
	2	2	3	3	3	2	3	1		0	0	0	1	0	0	0	1	0	0	0	1	0	0	0	0	0	0	0	0	0	0	0	0	0	0	0	0	1	0	1	0	0	0	1	0	1	0	0	1
	2	1	2	2	8	5	6	1		0	0	0	0	0	0	0	0	0	0	1	0	0	1	0	0	0	0	0	0	0	0	0	0	0	0	0	0	1	0	0	0	0	1	1	0	1	0	0	0
	1	1	1	5	4	4	1	0		0	1	1	1	1	1	1	1	1	0	0	1	1	1	1	0	1	1	1	1	1	1	1	0	1	0	0	0	0	1	1	1	0	0	2	0	0	0	0	0
	2	1	2	5	9	3	1	0		0	1	1	1	1	1	1	0	0	0	0	1	1	1	1	0	1	1	1	1	1	1	1	0	0	1	1	0	0	1	1	1	0	0	2	0	0	1	1	0
	1	1	2	4	4	2	1	1		1	1	1	0	0	0	0	0	0	0	0	0	1	0	0	0	1	1	1	1	1	1	1	0	0	0	0	0	0	0	0	1	0	0	1	0	0	0	0	0
	2	3	1	3	8	1	1	1		1	0	0	0	0	0	0	0	0	0	0	1	0	0	0	0	1	0	0	0	0	0	0	0	0	0	0	0	0	1	0	0	0	0	1	0	1	0	0	0
	1	1	1	4	2	6	4	0		1	0	0	0	0	0	0	0	0	0	0	0	0	0	0	1	1	0	0	0	0	0	0	0	0	0	0	0	0	0	0	1	0	0	2	0	0	1	0	0
	1	2	1	1	5	1	1	1		0	0	0	1	0	0	0	0	0	0	0	1	0	0	0	0	1	0	0	0	0	0	0	0	0	0	0	0	0	0	0	1	0	0	2	0	1	0	1	0
	1	0	1	1	1	1	1	1		0	1	0	0	0	0	0	0	0	0	0	1	0	0	0	0	1	0	0	0	0	0	0	0	0	0	0	0	0	0	0	1	0	0	2	1	0	0	0	0
	2	1	1	1	1	1	3	1		1	0	0	0	0	0	0	0	0	0	0	0	0	0	0	1	1	0	0	0	0	0	0	0	0	0	0	0	0	1	0	0	0	0	1	1	0	0	0	0
	1	0	2	1	2	6	1	1		1	0	0	0	0	0	0	0	0	0	0	0	0	0	1	0	1	0	0	0	0	0	0	0	0	0	0	0	0	1	0	0	0	0	2	1	0	0	0	0
	2	1	2	4	2	3	2	0		1	0	0	0	0	1	0	1	0	0	0	1	0	0	1	0	1	0	1	0	0	0	0	0	0	0	0	0	0	0	1	1	0	0	1	0	1	1	0	0
	1	2	1	2	8	6	1	1		1	0	0	0	0	0	0	0	0	0	0	1	0	0	0	0	1	0	0	0	0	0	0	0	0	0	0	0	0	1	0	0	0	0	2	0	0	0	1	0
	2	1	1	6	4	1	5	0		0	0	0	0	0	0	0	0	0	0	1	1	0	0	0	0	0	0	1	0	0	0	0	0	0	0	0	0	0	0	1	0	0	0	2	0	0	0	0	0
	2	2	1	3	8	2	1	0		0	0	0	1	0	0	0	0	0	0	0	0	0	0	0	1	0	0	0	0	0	0	0	0	0	0	0	1	0	1	0	0	0	0	2	0	0	0	0	0
	1	1	1	2	2	2	1	1		0	0	0	0	0	0	0	0	0	0	1	1	1	0	0	0	0	0	0	0	0	0	0	0	0	0	0	0	1	0	0	1	0	0	2	0	0	0	0	0
	1	1	1	5	6	4	2	1		1	0	0	0	0	0	0	0	0	0	0	1	0	0	0	0	1	0	0	0	0	0	0	0	0	0	0	0	0	0	0	1	0	0	2	0	0	0	0	0
	1	1	3	4	8	2	3	1		0	0	1	0	0	0	0	0	0	0	0	0	0	0	0	1	1	0	0	0	0	0	0	0	0	0	0	0	0	1	0	0	0	0	2	0	1	0	0	0
	2	1	1	4	3	3	1	1		1	1	1	1	1	1	1	1	1	1	0	1	1	0	1	0	1	1	1	1	1	1	1	1	1	1	1	1	0	1	0	0	0	0	1	0	0	1	0	1
	1	3	1	1	1	2	1	1		0	0	0	0	0	0	0	0	0	0	1	0	0	1	0	0	0	0	1	0	0	0	0	0	0	0	0	0	0	0	0	1	0	0	2	0	0	0	0	0
	1	3	1	1	1	2	1	1		0	1	0	0	0	0	0	0	0	0	0	0	0	1	0	0	1	0	0	0	0	0	0	0	0	0	0	0	0	0	1	0	0	0	2	0	1	1	0	0
	1	3	1	1	1	2	1	1		0	0	0	0	0	0	0	0	0	0	1	0	0	0	0	1	0	0	0	0	0	0	0	0	0	0	0	0	1	0	0	0	0	1	1	1	0	0	0	0
	1	3	1	1	1	2	1	1		0	0	0	0	0	0	0	0	0	0	1	1	0	0	0	0	0	0	0	0	0	0	0	0	0	0	0	0	1	1	0	0	0	0	2	0	0	0	0	0
	2	1	3	6	8	3	1	0		0	0	1	0	1	0	0	0	0	0	0	1	1	1	1	0	0	0	0	1	1	0	0	0	0	0	0	0	0	0	1	0	0	0	2	1	1	1	1	1
	1	2	1	2	1	2	5	1		0	0	0	1	0	0	1	0	0	1	0	0	0	0	0	1	0	0	1	0	0	0	0	0	0	0	0	0	0	0	0	0	0	1	2	0	0	0	0	0
	2	1	2	4	3	6	1	1		0	0	1	1	1	0	1	0	1	1	0	0	1	1	1	0	1	0	1	1	0	1	0	1	0	1	1	1	0	0	0	1	0	0	1	0	0	1	0	0
	1	1	1	3	2	1	1	1		0	1	0	0	0	0	0	0	0	0	0	0	0	0	0	1	1	0	0	0	0	0	0	0	0	0	0	0	0	0	0	0	0	1	2	0	0	0	0	0
	1	2	1	3	1	1	2	1		1	0	1	0	0	1	1	1	1	1	0	1	0	0	0	0	1	0	1	1	1	0	0	1	0	0	0	1	0	1	0	1	0	0	1	0	1	1	1	1
	2	1	1	3	2	3	2	1		0	0	0	0	0	0	0	0	0	0	1	0	1	0	0	0	0	0	0	0	0	0	0	0	0	0	0	0	1	0	0	0	0	1	2	0	0	0	0	0
	2	1	1	3	1	2	1	1		0	0	1	1	1	1	1	1	0	0	0	1	0	1	1	0	0	1	1	1	1	1	0	1	0	0	0	0	0	1	1	0	0	0	1	1	0	0	1	1
	1	3	1	3	1	2	5	1		1	1	1	1	1	1	1	1	1	1	0	1	1	0	0	0	1	1	1	1	1	1	0	0	1	1	0	1	0	1	0	0	0	0	1	1	1	1	1	1
	1	2	1	5	4	2	1	1		1	1	0	0	1	0	0	1	0	0	0	0	1	0	0	0	0	0	0	0	0	0	0	0	0	0	0	0	1	0	0	0	0	1	2	0	0	0	0	0
	2	0	2	4	9	2	1	1		1	1	0	0	0	0	0	1	1	0	0	1	1	0	0	0	1	0	0	1	0	0	0	0	0	0	0	0	0	0	0	1	0	0	1	0	0	0	0	0
	1	1	1	4	2	3	1	1		1	0	1	0	0	0	0	0	0	0	0	0	1	0	0	0	0	0	1	1	1	0	0	0	0	0	0	0	0	0	0	1	0	0	1	0	0	1	1	1
	1	1	1	1	1	2	1	1		1	1	0	0	0	1	1	0	0	0	0	1	1	0	0	0	0	0	0	0	0	0	0	0	0	0	0	0	1	1	1	0	0	0	2	1	0	0	1	1
	2	0	2	4	9	4	1	0		1	1	1	1	1	1	1	1	1	1	0	1	1	1	1	0	1	1	1	1	1	1	1	1	1	1	1	1	0	1	1	1	0	0	1	1	1	1	1	1
	2	1	1	5	1	2	1	1		0	0	0	0	0	1	1	0	0	0	0	1	0	0	0	0	0	1	1	1	1	0	0	0	0	0	0	0	0	0	0	1	0	0	1	0	0	0	0	0
	1	1	1	6	3	5	1	1		1	1	1	0	0	1	1	1	1	1	0	1	1	0	0	0	1	1	1	1	1	1	0	0	1	0	0	1	0	1	1	1	0	0	1	1	0	0	0	0
	2	2	1	6	5	4	1	0		1	1	1	1	1	1	1	1	1	1	0	0	0	0	1	0	1	1	1	1	1	1	1	1	1	1	0	1	0	1	1	1	0	0	1	0	0	1	0	0
	2	1	1	6	8	5	7	1		0	0	0	0	0	0	0	0	0	0	1	0	0	0	0	1	0	0	0	1	1	0	0	0	0	0	0	0	0	0	0	1	0	0	2	0	1	0	0	0
	1	1	1	4	4	5	1	0		0	0	0	0	1	0	1	1	0	0	0	1	1	0	0	0	0	0	0	1	1	0	0	1	0	0	0	1	0	1	1	1	0	0	1	0	1	1	0	0
	1	1	1	5	3	3	1	1		0	1	1	0	0	0	0	0	0	0	0	0	0	1	1	0	1	1	1	1	1	0	0	0	0	0	0	0	0	1	0	1	0	0	1	0	0	0	1	1
	1	2	1	4	8	1	1	0		1	0	0	0	0	0	0	0	0	0	0	1	0	0	0	0	1	0	0	0	0	0	0	0	0	0	0	0	0	0	1	0	0	0	1	1	0	0	0	0
	1	1	1	4	1	2	1	1		0	0	0	0	0	0	0	1	1	0	0	0	0	0	0	1	1	0	1	1	0	0	0	0	0	0	0	0	0	0	0	1	0	0	2	0	1	0	1	0
	2	2	1	4	2	2	2	1		1	0	0	0	0	0	0	1	0	0	0	0	1	0	0	0	1	0	1	0	0	0	0	0	0	0	0	0	0	0	1	0	0	0	2	0	0	0	0	0
	1	1	2	3	8	3	4	1		0	0	0	0	0	0	0	1	0	0	0	0	1	0	0	0	0	1	0	0	0	0	0	0	0	0	0	0	0	0	1	0	0	0	2	0	0	0	1	0
	1	2	4	1	6	1	7	1		0	0	1	0	1	1	0	1	0	0	0	0	0	0	1	0	0	0	0	1	1	0	0	0	0	0	0	0	0	0	1	0	0	0	2	0	0	0	1	0
	1	3	1	2	1	2	1	1		1	1	1	0	1	1	1	1	1	1	0	1	1	0	1	0	1	1	1	1	1	1	0	0	1	1	0	1	0	1	0	0	0	0	1	1	1	0	1	0
	2	2	1	1	1	1	2	1		0	0	1	0	0	0	1	0	1	1	0	1	0	0	0	0	0	0	1	1	1	0	0	0	0	0	0	0	0	0	0	1	0	0	2	1	1	1	1	1
	2	2	1	3	1	2	2	1		0	0	1	0	1	1	1	1	1	1	0	1	0	0	1	0	1	0	1	1	0	0	0	0	0	0	0	0	0	0	0	1	0	0	1	1	1	1	1	1
	2	0	4	2	3	4	4	1		1	0	0	0	0	0	0	0	0	0	0	0	1	0	0	0	1	0	0	0	0	0	0	0	0	0	0	0	0	1	0	0	0	0	2	0	0	0	0	0
	1	1	2	6	2	5	1	1		0	0	0	1	0	0	1	0	1	0	0	1	0	0	1	0	0	0	0	1	0	0	0	1	0	0	0	0	0	0	1	1	0	0	1	0	1	1	0	0
	2	1	2	5	8	3	1	0		1	1	1	1	1	1	1	1	1	1	0	0	0	0	1	0	1	0	1	1	1	1	0	0	1	1	0	1	0	1	1	1	0	0	1	1	1	0	0	0
	1	1	4	1	2	3	2	1		0	0	0	0	0	0	0	0	0	0	1	0	0	0	0	1	0	0	0	0	0	0	0	0	0	0	0	0	1	1	0	0	0	0	1	0	0	0	0	1
	1	0	4	2	2	4	5	1		0	0	0	0	0	0	1	0	0	0	0	0	0	0	0	1	0	0	0	0	0	0	0	0	0	0	0	0	1	0	1	0	0	0	1	0	0	0	0	0
	2	2	1	3	5	1	1	0		0	0	0	0	0	0	0	0	0	0	1	0	0	0	0	1	0	0	0	0	0	0	0	0	0	0	0	0	1	0	0	0	0	1	1	0	0	0	0	0
	1	2	3	2	2	5	4	1		0	1	0	0	0	0	0	0	1	0	0	0	0	1	0	0	0	0	1	0	0	0	0	0	1	0	0	0	0	0	0	1	0	0	2	0	0	0	0	0
	2	1	1	5	4	2	1	1		0	1	0	0	0	0	0	0	0	0	0	0	0	0	1	0	1	0	1	0	1	0	1	0	1	0	0	1	0	1	1	0	0	0	2	1	1	1	1	1
	2	1	2	5	8	2	5	1		0	1	0	0	0	0	0	1	0	0	0	1	1	0	0	0	0	1	0	1	1	1	0	0	0	0	0	0	0	0	0	1	0	0	2	0	1	1	0	0
	1	2	1	5	3	4	1	0		0	0	0	0	0	0	0	0	0	0	1	0	1	0	1	0	0	0	1	0	1	0	0	1	0	0	0	0	0	0	0	1	0	0	2	0	0	1	0	0
	1	2	1	4	1	2	1	1		0	1	0	0	0	1	0	1	1	0	0	0	0	0	0	1	0	1	0	0	0	0	1	0	1	1	0	1	0	0	0	1	0	0	1	0	0	1	1	0
	2	1	2	6	9	1	1	1		1	0	0	0	0	0	1	1	0	0	0	1	1	0	0	0	1	0	0	0	0	0	0	0	0	0	0	0	0	0	0	1	0	0	1	1	0	0	0	0
	1	1	3	3	8	5	3	1		0	1	0	1	0	1	1	0	0	0	0	1	0	1	0	0	0	0	1	0	1	0	1	1	0	0	0	0	0	0	1	0	0	0	2	0	0	0	0	0
	2	1	1	5	1	2	1	1		1	1	0	0	1	0	1	1	1	1	0	1	0	0	1	0	1	1	1	1	1	1	0	0	1	1	0	1	0	1	0	0	0	0	1	1	1	1	1	0
	1	3	1	1	1	2	5	1		1	0	1	0	0	0	0	0	0	1	0	0	0	0	0	1	0	0	1	0	0	0	0	0	0	0	0	1	0	1	0	0	0	0	1	0	0	0	0	0
	1	3	1	1	1	2	5	1		1	0	1	0	0	0	0	1	0	1	0	0	0	0	0	1	0	0	0	0	0	0	0	0	0	0	0	1	0	1	0	0	0	0	1	0	0	0	0	0
	2	3	1	2	1	2	5	1		1	0	1	0	0	0	0	0	0	1	0	0	0	0	0	1	0	0	0	0	0	0	0	0	0	0	0	0	1	1	0	0	0	0	1	0	0	0	0	0
	2	1	2	6	10	1	1	1		1	1	1	1	0	1	1	1	1	0	0	1	0	0	0	0	0	0	0	1	1	0	0	0	0	0	0	1	0	1	0	0	0	0	1	1	1	1	0	0
	2	3	1	2	1	2	5	1		1	0	1	0	0	1	0	1	0	0	0	0	0	0	0	1	0	0	0	0	0	0	0	0	0	0	0	1	0	1	0	0	0	0	1	0	0	0	0	0
	1	2	1	2	1	2	1	1		1	0	0	0	0	0	0	0	1	1	0	0	0	0	0	1	0	0	0	0	0	0	0	0	0	0	0	0	1	1	0	0	0	0	1	1	0	0	0	0
	2	3	1	3	2	2	1	1		1	0	1	1	0	0	0	0	0	1	0	0	0	0	0	1	1	0	0	0	1	0	0	0	0	0	0	1	0	1	0	0	0	0	1	1	1	1	0	0
	1	3	1	1	1	2	5	1		1	1	0	0	1	0	0	0	0	1	0	0	0	0	0	1	0	0	0	0	0	0	0	0	0	0	0	0	1	1	0	0	0	0	1	0	0	0	0	0
	1	2	1	3	2	2	1	1		0	1	1	1	1	1	1	0	0	1	0	0	0	0	0	1	1	0	1	0	0	0	0	0	0	0	0	1	0	1	0	0	0	0	1	0	0	0	0	0
	1	2	1	4	4	2	1	1		0	0	1	1	0	1	0	1	0	1	0	0	0	0	0	1	1	0	1	1	1	1	0	0	1	0	0	1	0	1	0	0	0	0	1	1	1	1	0	0
	1	2	1	3	1	2	1	1		1	1	1	1	1	1	1	1	1	1	0	0	0	0	0	1	1	1	1	1	1	1	0	0	1	1	0	0	0	1	0	1	0	0	1	1	1	0	0	0
	2	1	2	5	3	2	1	1		0	0	0	0	0	0	0	0	0	0	1	0	0	0	0	1	0	0	0	0	0	0	0	0	0	0	0	0	1	1	0	0	0	0	1	0	0	0	0	0
	1	2	2	3	1	2	2	1		1	0	1	1	0	0	1	1	0	1	0	1	1	1	0	0	1	1	1	1	1	0	1	0	1	0	0	1	0	1	1	1	0	0	1	1	1	1	1	1
	1	2	1	4	2	2	1	1		1	0	1	1	1	1	1	1	1	1	0	0	0	0	0	1	1	0	1	1	1	0	1	1	1	1	0	1	0	1	0	1	0	0	1	1	1	1	0	0
	1	1	1	3	3	1	1	1		1	0	0	0	0	0	0	0	0	0	0	1	0	0	0	0	1	0	0	0	0	0	0	0	0	0	0	0	0	1	0	0	0	0	1	1	0	0	0	0
	2	2	1	3	2	5	1	1		0	1	1	1	1	1	1	1	1	1	0	0	0	0	0	1	1	0	1	1	1	1	1	0	1	1	0	1	0	1	0	1	0	0	1	0	0	0	0	0
	1	2	1	3	1	2	1	1		1	1	1	0	0	0	0	0	1	1	0	1	1	1	0	0	1	1	1	1	1	1	1	1	1	1	0	0	0	0	0	1	0	0	1	1	1	1	1	1
	1	3	1	1	1	2	1	1		0	0	0	0	0	0	0	0	0	0	1	0	0	0	0	1	0	0	0	0	0	0	0	0	0	0	0	0	1	1	0	1	0	0	1	0	0	0	0	0
	1	2	1	5	8	5	1	0		1	1	0	1	1	1	1	1	1	1	0	0	0	0	0	1	1	0	1	1	1	0	0	0	0	0	0	1	0	1	0	1	0	0	1	0	0	0	0	0
	2	1	1	3	1	2	5	1		1	1	1	1	0	1	1	1	1	1	0	0	0	0	0	1	1	0	1	1	1	1	1	0	1	1	0	1	0	1	0	1	0	0	1	0	0	0	0	0
	1	3	1	1	1	2	5	1		0	0	0	0	0	0	0	0	0	0	1	0	0	0	0	1	0	0	0	0	0	0	0	0	0	0	0	0	1	1	0	0	0	0	1	0	0	0	0	0
	1	3	1	2	1	2	5	1		0	0	0	0	0	0	0	0	0	0	1	0	0	0	0	1	0	0	0	0	0	0	0	0	0	0	0	0	1	1	0	1	0	0	1	0	0	0	0	0
	1	2	1	4	5	4	2	0		1	1	0	0	0	1	1	1	1	0	0	1	1	1	1	0	1	0	1	1	1	0	0	0	0	0	0	0	0	0	0	1	0	0	1	0	1	1	0	0
	1	1	1	3	1	2	5	1		1	0	1	0	0	1	0	0	1	1	0	0	0	0	0	1	1	0	1	1	1	1	0	0	1	1	0	1	0	1	0	1	0	0	1	0	0	0	0	0
	1	2	1	3	2	5	1	1		1	1	1	1	1	1	1	1	1	1	0	0	0	0	0	1	1	0	1	1	1	1	0	0	1	1	0	1	0	1	0	1	0	0	1	0	0	0	0	0
	1	2	1	4	1	2	1	1		1	1	1	1	1	1	1	1	1	1	0	0	0	0	0	1	1	0	0	0	0	0	0	0	0	0	0	1	0	1	0	1	0	0	2	0	0	0	0	0
	1	2	1	2	1	2	5	1		0	0	0	0	0	0	0	0	0	0	1	0	0	0	0	1	0	0	0	0	0	0	0	0	0	0	0	0	1	0	0	0	0	1	2	0	0	0	0	0
	2	3	1	1	1	2	5	1		0	0	0	0	0	0	0	0	0	0	1	0	0	0	0	1	0	0	0	0	0	0	0	0	0	0	0	0	1	1	0	1	0	0	2	0	0	0	0	0
	1	1	2	5	8	5	1	1		1	1	1	1	1	1	1	1	1	1	0	0	0	0	0	1	1	0	1	1	1	0	0	0	1	1	0	1	0	1	0	1	0	0	1	1	1	1	0	1
	1	1	2	5	9	2	1	1		1	1	1	1	1	1	1	1	1	1	0	0	0	0	0	1	1	0	1	1	1	1	0	0	1	1	0	1	0	1	0	1	0	0	1	1	1	1	0	1
	2	3	1	1	1	2	5	1		0	0	0	0	0	0	0	0	0	0	1	0	0	0	0	1	0	0	0	0	0	0	0	0	0	0	0	0	1	1	0	1	0	0	2	0	0	0	0	0
	1	3	1	3	1	2	1	1		1	1	1	1	1	1	1	1	1	1	0	0	0	0	0	1	1	0	1	1	0	0	0	0	1	1	0	1	0	1	0	1	0	0	2	1	1	1	0	1
	1	0	2	2	9	2	1	1		0	0	0	0	0	0	0	0	0	0	1	0	0	0	0	1	0	0	0	0	0	0	0	0	0	0	0	0	1	1	0	1	0	0	2	0	0	0	0	0
	1	2	1	4	1	2	5	1		1	0	1	0	0	0	0	1	0	1	0	0	0	0	0	1	1	0	0	0	0	0	0	0	1	1	0	1	0	1	0	1	0	0	1	1	0	1	0	1
	2	0	2	4	9	2	1	1		0	0	1	0	0	1	0	1	0	1	0	0	0	0	0	1	1	0	0	0	0	0	0	0	0	0	0	1	0	1	0	1	0	0	2	1	0	1	0	0
	1	0	2	3	9	2	1	0		0	0	1	0	0	0	0	1	0	1	0	0	0	0	0	1	1	0	0	0	0	0	0	0	1	1	0	1	0	1	0	1	0	0	2	0	0	0	0	0
	1	1	1	5	2	5	1	0		0	1	1	1	0	1	0	1	0	0	0	0	0	0	0	1	1	0	1	1	1	0	0	0	0	0	0	1	0	1	0	1	0	0	1	1	1	1	0	1
	2	0	2	3	9	2	1	0		0	0	0	0	0	0	0	0	0	0	1	0	0	0	0	1	0	0	0	0	0	0	0	0	0	0	0	0	1	1	0	1	0	0	2	0	0	0	0	0
	2	2	1	3	1	2	5	1		0	1	0	1	1	0	1	1	0	1	0	0	0	0	0	1	1	0	1	1	0	0	0	0	1	0	0	1	0	1	0	1	0	0	2	0	0	0	0	0
	1	2	1	4	1	2	1	1		0	1	1	1	1	0	0	1	1	1	0	0	0	0	0	1	1	0	1	1	0	0	0	0	1	1	0	1	0	1	0	1	0	0	1	1	1	1	0	1
	1	1	1	4	2	6	7	0		0	0	0	0	1	0	0	0	0	0	0	1	0	0	0	0	1	0	0	0	0	0	0	0	0	0	0	0	0	0	0	1	0	0	2	0	0	0	0	1
	1	2	1	2	10	2	1	1		0	1	0	0	0	0	0	0	0	0	0	0	0	1	0	0	0	0	0	0	0	0	0	0	0	0	1	1	0	0	0	1	0	0	2	0	0	0	0	1
	1	3	1	2	1	2	1	1		1	0	0	1	0	0	0	0	0	0	0	0	1	0	0	0	1	0	1	0	0	0	0	0	0	0	0	0	0	0	1	0	0	0	1	1	0	0	0	0
	1	2	1	6	10	5	2	1		1	1	1	1	1	1	1	1	1	1	0	1	1	1	1	0	1	0	1	0	1	0	0	0	0	0	0	0	0	0	0	1	0	0	1	1	1	1	0	0
	1	0	1	1	1	1	1	1		0	1	0	1	0	0	0	0	0	0	0	0	1	0	0	0	1	1	0	0	0	0	0	0	0	0	0	0	0	1	0	0	0	0	1	1	0	0	0	0
	2	1	2	5	4	3	1	1		1	0	0	0	0	0	0	0	0	0	0	1	0	0	0	0	1	0	0	0	0	0	0	0	0	0	0	0	0	1	0	0	0	0	1	1	0	0	0	0
	1	1	1	3	1	2	5	1		1	0	1	0	0	1	1	1	0	1	0	0	0	0	0	1	1	0	0	0	0	0	0	0	1	0	0	1	0	1	0	1	0	0	2	0	0	0	0	0
	2	3	1	5	10	5	1	0		1	0	1	0	0	1	0	1	1	1	0	0	0	0	1	0	1	0	1	1	0	0	0	0	1	0	0	0	0	1	0	1	0	0	1	1	1	1	0	1
	1	2	1	3	1	2	5	1		1	0	1	0	0	0	0	1	1	1	0	0	1	0	1	0	1	0	1	1	0	0	0	0	0	0	0	0	0	1	0	1	0	0	2	0	0	0	0	0
	1	3	1	1	1	1	6	1		1	1	1	1	1	1	1	1	1	1	0	1	1	1	1	0	0	0	0	0	0	0	0	1	0	0	1	0	0	0	1	0	0	0	2	1	1	1	1	1
	1	2	1	1	2	2	5	1		1	0	1	0	0	0	0	1	0	0	0	1	0	0	0	0	1	0	1	0	0	0	0	0	0	0	0	1	0	1	0	1	0	0	2	0	0	0	0	0
	1	2	1	2	1	2	5	1		1	0	1	0	0	0	0	1	0	1	0	1	0	0	0	0	1	0	1	1	0	0	0	0	0	0	0	1	0	1	0	1	0	0	2	0	0	0	0	0
	1	2	1	4	2	2	1	1		1	0	1	0	0	0	1	0	0	1	0	0	0	0	0	1	1	0	1	1	0	0	0	0	0	0	0	1	0	1	0	1	0	0	2	0	0	0	0	0
	1	2	1	2	1	2	5	1		1	0	1	0	0	0	0	1	1	1	0	1	1	0	0	0	1	0	1	0	1	0	0	0	0	0	0	1	0	1	0	1	0	0	2	0	0	0	0	0
	2	1	4	4	3	2	1	1		0	1	0	0	0	0	0	0	0	0	0	0	1	0	0	0	0	0	0	1	0	0	0	0	0	0	0	0	0	0	1	0	0	0	1	0	0	0	0	0
	1	1	1	3	2	2	5	1		1	0	1	0	0	0	0	0	1	1	0	1	1	0	0	0	1	0	1	1	0	0	0	0	0	0	0	1	0	1	0	1	0	0	2	1	1	1	0	1
	2	1	1	4	2	2	1	1		0	0	0	0	0	0	0	0	0	0	1	0	0	0	0	1	0	0	0	0	0	0	0	0	0	0	0	0	1	0	0	1	0	0	2	0	0	0	0	0
	2	1	2	4	8	4	3	1		0	1	0	0	0	0	0	0	0	0	0	0	1	0	0	0	0	1	0	0	0	0	0	0	0	0	0	0	0	0	0	1	0	0	1	1	0	0	0	0
	1	0	2	4	9	2	5	1		1	0	1	0	0	0	0	0	1	1	0	0	0	0	0	1	1	0	1	1	0	0	0	0	0	0	0	1	0	1	0	1	0	0	2	1	1	0	0	0
	1	3	1	2	1	2	1	1		1	0	1	0	0	0	0	0	1	1	0	0	0	0	0	1	1	0	1	1	0	0	0	0	0	0	0	1	0	1	0	1	0	0	1	0	0	0	0	0
	1	1	1	3	2	2	5	1		1	0	1	0	0	0	0	1	1	1	0	1	1	0	0	0	1	0	1	1	0	0	0	0	0	1	0	1	0	1	0	1	0	0	2	1	1	0	0	0
	1	2	1	6	8	5	1	1		1	0	1	0	0	0	0	1	1	1	0	1	1	0	1	0	1	0	1	1	1	0	0	0	1	1	0	1	0	1	0	1	0	0	1	1	1	1	0	1
	1	0	2	4	9	2	1	0		1	0	0	0	0	0	1	1	1	1	0	0	0	0	0	1	1	0	1	1	1	0	0	0	1	1	0	1	0	1	0	1	0	0	2	1	1	0	0	1
	2	1	1	3	1	2	1	1		1	0	0	0	0	1	0	1	0	1	0	0	0	0	0	1	1	0	1	1	1	0	0	0	0	0	0	1	0	1	0	1	0	0	1	1	1	0	0	1
	1	2	1	3	1	2	5	1		1	0	1	0	0	1	0	0	1	1	0	1	1	0	0	0	1	0	1	0	1	0	0	0	0	0	0	1	0	1	0	1	0	0	1	1	1	1	0	0
	1	1	1	3	1	1	1	1		0	1	0	0	0	0	0	0	0	0	0	0	1	0	0	0	1	0	1	0	0	0	0	1	1	0	0	1	0	0	1	0	0	0	2	0	0	1	0	0
	2	1	1	4	8	1	1	1		0	0	1	0	0	0	0	0	0	0	0	0	0	1	1	0	0	1	1	0	0	0	0	0	0	1	0	1	0	1	1	0	0	0	1	1	0	0	0	0
	1	1	2	3	3	1	5	0		0	0	0	1	0	0	0	0	0	0	0	0	0	0	0	1	0	0	0	0	0	0	0	0	0	0	0	0	1	1	0	0	0	0	1	1	0	0	0	0
	1	1	2	5	3	1	5	1		1	0	0	0	0	0	0	0	0	0	0	1	0	0	0	0	1	0	0	0	0	0	0	0	0	0	0	0	0	1	0	0	0	0	1	0	1	1	0	0
	1	0	1	4	3	4	1	1		1	0	0	0	1	0	0	0	0	0	0	1	0	0	0	0	1	0	0	0	1	0	0	0	0	0	0	0	0	0	1	0	0	0	2	0	0	1	0	0
	2	1	2	3	1	2	1	1		0	1	0	0	0	0	0	0	0	0	0	0	1	0	0	0	0	1	0	1	0	0	0	0	0	0	0	0	0	1	0	0	0	0	1	0	0	1	0	0
	1	1	2	5	9	1	1	1		1	1	1	1	1	1	1	1	1	1	0	1	1	0	1	0	1	1	1	1	1	1	1	1	1	1	1	1	0	1	1	1	0	0	2	1	1	1	0	0
	2	1	3	5	9	4	4	0		0	0	1	0	0	0	0	0	1	0	0	0	0	1	0	0	0	0	0	1	0	0	0	0	0	0	0	0	0	0	0	1	0	0	1	0	1	0	0	0
	1	1	1	3	5	1	2	1		0	1	0	1	0	0	1	0	0	0	0	1	0	0	0	0	1	0	0	1	0	0	0	0	0	0	0	0	0	1	0	1	1	0	1	0	0	0	0	0
	1	0	2	4	6	4	7	0		0	0	1	0	0	0	0	0	0	0	0	0	1	0	0	0	0	0	0	1	0	0	0	0	1	0	0	0	0	0	0	1	0	0	2	0	1	0	0	0
	1	1	2	5	4	1	1	1		0	1	0	0	0	0	0	0	0	0	0	0	1	0	0	0	1	0	0	0	0	0	0	0	0	0	0	0	0	0	1	0	0	0	1	1	0	0	0	0
	2	2	1	1	1	2	5	1		1	0	1	1	0	1	0	1	0	0	0	1	0	0	0	0	1	1	1	0	0	0	0	0	0	1	0	1	0	1	1	1	0	0	2	1	0	1	0	1
	1	2	1	2	1	2	1	1		1	0	0	0	0	0	0	0	0	0	0	1	1	0	0	0	0	0	0	0	0	0	0	0	0	0	0	0	1	0	0	0	0	1	2	0	0	0	0	0
	1	1	3	5	6	5	3	1		0	0	0	1	0	0	0	0	0	0	0	0	1	0	0	0	0	0	0	1	0	0	0	0	0	0	0	0	0	0	0	0	1	0	1	0	0	0	1	0
	1	1	2	4	5	1	1	0		1	0	0	1	0	1	0	0	1	0	0	1	1	1	1	0	1	0	0	0	1	0	0	1	0	0	0	1	0	1	1	1	0	0	2	0	0	0	0	0
	1	2	2	2	6	3	3	1		0	0	0	1	0	0	0	0	0	0	0	0	0	1	0	0	0	1	0	0	0	0	0	0	0	0	0	0	0	0	1	0	0	0	1	0	0	0	0	1
	1	2	4	1	8	4	3	1		0	0	0	0	1	0	0	0	0	0	0	0	0	0	1	0	1	0	0	0	0	0	0	0	0	0	0	0	0	0	0	1	0	0	1	0	1	0	0	0
	2	1	2	3	8	4	4	1		0	0	1	1	0	1	1	0	0	0	0	0	1	0	1	0	0	0	0	1	1	0	1	1	1	0	0	0	0	0	1	1	0	0	2	0	0	1	0	1
	2	2	2	2	3	4	3	1		0	1	0	0	0	0	0	0	0	0	0	0	1	0	0	0	0	0	1	0	0	0	0	0	0	0	0	0	0	0	1	0	0	0	1	0	0	0	0	1
	2	2	2	3	8	4	5	1		0	0	1	0	0	0	0	0	1	0	0	1	0	1	0	0	0	1	0	0	0	1	0	0	0	0	1	0	0	0	1	1	0	0	2	0	0	1	0	0
	2	2	1	3	8	5	5	1		0	0	0	0	0	0	0	0	0	0	1	0	0	0	0	1	0	0	0	0	0	0	0	0	0	0	0	0	1	0	0	0	0	1	2	0	0	1	0	1
	1	1	3	2	8	2	7	1		0	0	0	0	1	0	0	0	0	0	0	0	1	0	0	0	0	0	0	0	1	0	0	0	0	0	0	0	0	0	0	0	0	1	2	0	0	0	1	0
	1	1	2	4	5	2	2	1		0	0	0	0	1	0	0	0	0	0	0	0	0	1	0	0	0	0	0	0	0	1	0	0	0	0	0	0	0	0	1	0	0	0	1	0	0	0	0	0
	1	1	1	3	2	3	1	1		0	0	0	0	0	0	1	0	0	0	0	0	1	0	0	0	0	0	1	0	0	0	0	0	0	0	0	0	0	0	0	1	1	0	1	0	1	0	0	0
	2	2	1	3	1	2	5	1		1	0	1	0	0	0	0	0	1	1	0	0	0	0	0	1	1	0	1	1	1	0	0	0	0	0	0	0	0	1	0	1	0	0	2	0	0	0	0	0
	1	0	2	3	9	2	5	0		1	0	1	0	0	0	0	0	1	1	0	0	0	0	0	1	1	0	1	1	0	0	0	0	1	1	0	1	0	1	0	1	0	0	2	1	1	1	0	1
	2	1	1	1	2	2	1	1		1	1	0	0	0	0	0	0	0	0	0	1	1	0	0	0	1	0	1	0	0	0	0	0	0	0	0	0	0	1	0	0	0	0	1	1	0	1	0	0
	2	1	1	3	1	2	5	1		0	0	0	0	0	0	0	1	0	1	0	0	0	0	0	1	1	0	1	1	0	0	0	0	0	1	0	1	0	1	0	1	0	0	2	0	0	0	0	0
	1	1	1	2	1	1	4	1		0	1	1	0	0	1	0	0	0	0	0	1	1	1	0	0	1	1	0	0	0	0	0	0	0	0	0	0	0	1	1	0	0	0	1	1	1	0	1	0
	1	3	1	5	10	5	1	1		0	0	1	0	0	0	0	1	1	1	0	0	0	0	0	1	1	0	1	1	1	0	0	0	0	1	0	0	0	1	0	1	0	0	2	0	0	0	0	0
	1	1	1	3	1	2	5	1		1	0	1	0	0	0	0	1	1	1	0	1	1	0	0	0	1	0	1	1	1	0	0	0	1	0	0	1	0	1	0	0	0	0	2	0	0	0	0	0
	2	2	1	2	1	2	5	1		0	0	1	0	0	0	0	1	0	1	0	0	0	0	0	1	1	0	1	1	1	0	0	0	0	0	0	1	0	1	0	0	0	0	2	0	0	0	0	0
	1	2	1	1	1	2	5	1		0	0	0	0	0	0	0	0	0	0	1	0	0	0	0	1	0	0	0	0	0	0	0	0	0	0	0	0	1	1	0	0	0	0	2	0	0	0	0	0
	1	1	1	1	1	1	1	1		1	1	0	0	0	0	0	0	0	0	0	1	0	0	0	0	0	1	1	1	0	0	0	0	0	0	0	0	0	0	0	1	0	0	1	1	1	0	1	0
	1	2	1	3	2	2	1	1		1	0	1	0	0	0	0	1	1	1	0	0	0	0	0	1	1	0	1	1	1	0	0	0	1	0	0	1	0	1	0	1	0	0	1	1	1	1	0	1
	1	2	1	4	1	2	1	1		1	0	0	0	0	0	0	0	1	1	0	1	0	0	1	0	1	0	1	1	1	0	0	0	0	1	0	1	0	1	0	1	0	0	2	1	1	1	0	1
	2	1	1	3	1	2	3	1		0	1	1	1	0	0	0	0	0	0	0	0	0	0	0	1	1	1	1	1	0	0	0	0	0	0	0	0	0	0	1	0	0	0	2	0	1	0	1	0
	1	2	1	1	1	2	5	1		0	0	0	0	0	0	0	0	0	0	1	0	0	0	0	1	0	0	0	0	0	0	0	0	0	0	0	0	1	1	0	0	0	0	2	0	0	0	0	0
	1	1	1	3	1	2	5	1		1	0	1	0	0	0	0	1	1	1	0	0	0	0	0	1	1	0	1	1	1	0	0	0	1	1	0	1	0	1	0	1	0	0	2	0	0	0	0	0
	1	2	1	3	1	1	1	1		1	1	1	0	0	0	0	0	0	0	0	0	0	0	1	0	0	1	1	0	1	0	0	0	0	0	0	0	0	0	0	1	0	0	2	1	1	1	1	0
	2	2	1	1	1	2	5	1		0	0	1	0	0	1	1	1	1	1	0	1	0	0	1	0	1	0	1	0	0	0	0	0	1	0	0	1	0	1	0	0	0	0	2	0	0	0	0	0
	1	0	2	3	9	2	5	1		0	0	1	0	0	1	0	1	1	1	0	0	0	0	0	1	1	0	1	1	1	0	0	0	0	0	0	1	0	1	0	0	0	0	2	1	1	1	0	1
	2	1	2	3	5	2	2	1		1	0	1	0	1	1	0	0	0	0	0	1	1	1	1	0	1	1	0	1	1	0	1	0	0	0	0	0	0	1	1	1	0	0	1	1	1	1	0	0
	2	3	1	1	1	2	5	1		0	0	0	0	0	0	0	0	0	0	1	0	0	0	0	1	0	0	0	0	0	0	0	0	0	0	0	0	1	1	0	0	0	0	2	0	0	0	0	0
	1	3	1	3	1	2	5	1		0	0	1	0	0	0	0	1	1	1	0	0	0	0	0	1	1	0	0	0	1	0	0	0	1	1	0	1	0	1	0	0	0	0	2	0	0	0	0	0
	2	1	1	3	1	2	5	1		0	0	1	0	0	0	0	1	1	1	0	0	0	0	0	1	1	0	1	1	1	0	0	0	1	1	0	1	0	1	0	1	0	0	2	0	0	0	0	0
	1	3	1	1	1	2	5	1		0	0	1	0	0	0	0	1	1	1	0	0	0	0	0	1	1	0	0	0	1	0	0	0	1	1	0	1	0	1	0	1	0	0	2	0	0	0	0	0
	2	1	3	3	7	3	3	1		0	0	0	0	1	0	0	0	0	0	0	0	0	0	1	0	0	0	1	0	0	0	0	0	0	0	0	0	0	0	0	1	0	0	1	1	0	0	0	0
	1	1	1	3	2	2	5	1		0	0	1	0	0	0	0	1	1	1	0	0	0	0	0	1	1	0	1	1	1	0	0	0	1	1	0	1	0	1	0	1	0	0	2	1	1	0	0	1
	1	2	1	3	1	2	5	1		0	0	1	0	0	1	1	0	0	0	0	1	1	0	0	0	1	0	1	1	1	0	0	0	0	0	0	1	0	1	0	1	0	0	1	0	0	1	0	0
	2	1	4	4	3	4	5	0		0	1	0	0	0	0	0	0	1	0	0	0	1	0	0	0	0	1	0	0	0	0	0	0	1	0	0	0	0	0	0	0	1	0	1	0	1	0	0	0
	1	2	1	3	1	2	1	1		1	0	1	0	0	0	0	1	1	0	0	1	1	0	0	0	1	0	0	0	0	0	0	0	1	1	0	1	0	1	0	1	0	0	1	0	1	0	0	0
	1	1	1	3	1	2	5	1		0	0	1	0	0	0	0	0	1	1	0	0	0	0	0	1	1	0	1	1	0	0	0	0	0	0	0	1	0	1	0	1	0	0	2	0	0	0	0	0
	1	1	1	5	1	2	1	1		0	0	1	0	0	0	0	1	0	1	0	1	1	0	0	0	1	0	1	1	1	0	0	0	0	1	0	1	0	1	0	1	0	0	2	1	1	1	0	1
	1	1	1	3	5	2	5	1		0	0	1	0	0	0	0	0	1	1	0	0	0	0	0	1	1	0	0	1	1	0	0	0	0	1	0	1	0	1	0	1	0	0	2	0	0	0	0	0
	2	1	1	3	1	2	5	1		1	0	1	0	0	0	0	1	1	1	0	1	1	0	0	0	1	0	0	1	1	0	0	0	0	1	0	1	0	1	0	1	0	0	1	1	1	1	0	1
	1	1	1	3	1	2	5	1		1	0	0	0	0	1	1	1	1	1	0	1	1	0	0	0	1	0	1	1	1	0	0	0	0	0	0	1	0	1	0	1	0	0	2	1	1	1	0	1
	1	2	1	2	1	2	5	1		0	0	1	0	0	0	0	0	1	1	0	0	0	0	0	1	1	0	0	0	1	0	0	0	1	1	0	1	0	1	0	1	0	0	2	0	0	0	0	0
	2	3	1	1	1	2	5	1		0	0	0	0	0	0	0	0	0	1	0	0	0	0	0	1	0	0	0	0	0	0	0	0	0	0	0	1	0	1	0	0	0	0	2	0	0	0	0	0
	1	1	1	3	1	2	5	1		0	0	1	0	0	0	0	1	1	1	0	0	0	0	0	1	1	0	0	1	1	0	0	0	0	1	0	1	0	1	0	1	0	0	1	1	1	1	0	0
	1	1	1	3	1	2	1	1		0	0	0	0	0	0	0	1	1	1	0	0	0	0	0	1	1	0	0	1	1	1	0	0	0	0	0	1	0	1	0	1	0	0	1	1	0	1	0	0
	1	2	1	3	1	2	5	1		0	0	1	0	0	0	0	1	1	1	0	1	1	0	0	0	1	0	0	0	1	1	0	0	1	1	0	1	0	1	0	1	0	0	2	0	0	0	0	0
	2	3	1	1	1	2	5	1		0	0	1	0	0	0	0	0	1	1	0	0	0	0	0	1	1	0	0	1	1	0	0	0	0	1	0	1	0	1	0	1	0	0	2	0	0	0	0	0
	1	2	1	3	2	2	5	1		0	0	1	0	0	0	0	1	1	1	0	0	0	0	0	1	1	0	0	0	1	0	0	0	0	1	0	1	0	1	0	1	0	0	2	0	0	0	0	0
	2	2	1	1	1	2	5	1		0	0	1	0	0	0	0	1	1	1	0	0	0	0	0	1	1	0	1	0	0	0	0	0	1	1	0	1	0	1	0	1	0	0	2	0	0	0	0	0
	2	2	1	3	2	2	5	1		0	0	1	0	0	0	0	0	1	1	0	0	0	0	0	1	1	0	0	0	1	0	0	0	1	1	0	1	0	1	0	1	0	0	2	0	0	0	0	0
	2	0	2	2	9	2	5	1		0	0	0	0	0	0	0	0	0	0	1	0	0	0	0	1	0	0	0	0	0	0	0	0	0	0	0	0	1	0	0	0	0	1	2	0	0	0	0	0
	1	3	1	1	1	2	5	1		0	0	0	0	0	0	0	0	0	0	1	0	0	0	0	1	0	0	0	0	0	0	0	0	0	0	0	0	1	1	0	1	0	0	2	0	0	0	0	0
	2	3	1	1	1	2	5	1		0	0	1	0	0	0	0	1	1	1	0	0	0	0	0	1	1	0	1	1	1	0	0	0	0	0	0	1	0	1	0	1	0	0	1	0	0	0	0	0
	2	2	1	3	1	2	5	1		1	0	1	0	0	0	1	1	1	1	0	0	0	0	0	1	1	0	1	1	0	0	0	0	0	0	0	1	0	1	0	1	0	0	2	0	0	0	0	0
	1	1	1	3	5	2	5	1		0	0	1	0	0	0	0	1	1	1	0	0	0	0	0	1	1	0	1	0	0	0	0	0	1	1	0	1	0	1	0	1	0	0	2	0	0	1	0	0
	2	2	1	3	1	2	5	1		1	0	0	0	0	0	0	1	1	1	0	0	0	0	0	1	1	0	1	0	1	0	0	0	0	0	0	1	0	1	0	1	0	0	2	0	0	0	0	0
	1	1	1	3	1	2	5	1		0	0	1	0	0	0	0	1	1	1	0	0	0	0	0	1	1	0	1	0	1	0	0	0	1	1	0	1	0	1	0	1	0	0	1	1	1	0	0	0
	2	2	1	2	1	2	5	1		0	0	0	0	0	0	0	0	0	0	1	0	0	0	0	1	1	0	0	1	0	0	0	0	1	1	0	1	0	1	0	0	0	0	2	1	1	0	0	0
	1	1	1	3	1	2	5	1		1	0	0	0	0	0	0	0	1	1	0	0	0	0	0	1	1	0	0	1	1	0	0	0	0	0	0	1	0	1	0	1	0	0	2	0	0	0	0	0
	2	3	1	1	1	2	5	1		1	0	0	0	0	0	0	1	1	1	0	0	0	0	0	1	1	0	1	0	0	0	0	0	0	1	0	1	0	1	0	1	0	0	2	0	0	0	0	0
	1	2	1	3	1	2	5	1		1	0	0	0	0	0	0	1	1	1	0	0	0	0	0	1	1	0	1	1	0	0	0	0	1	0	0	0	0	1	0	0	0	0	2	0	0	0	0	0
	1	2	1	3	1	2	5	1		0	0	1	0	0	1	1	1	1	1	0	0	0	0	0	1	1	0	1	0	1	0	0	0	0	0	0	1	0	1	0	0	0	0	2	0	0	0	0	0
	1	3	1	1	1	2	5	1		0	0	1	0	0	0	0	1	1	1	0	0	0	0	0	1	1	0	1	0	1	0	0	0	0	0	0	1	0	1	0	1	0	0	2	0	0	0	0	0
	1	0	2	4	9	1	1	1		0	0	0	1	0	0	0	0	0	0	0	0	1	0	0	0	1	0	0	0	0	0	0	0	0	0	0	0	0	1	0	0	0	0	2	0	0	0	0	0
	1	2	1	3	2	2	2	1		1	0	0	0	0	0	0	0	0	0	0	1	0	0	0	0	1	0	0	0	0	0	0	0	0	0	0	0	0	0	0	1	0	0	1	1	0	0	0	0
	1	2	1	3	1	2	5	1		0	0	1	0	0	0	0	0	1	1	0	0	0	0	0	1	1	0	1	1	1	0	0	0	0	0	0	0	0	1	0	1	0	0	2	0	0	0	0	0
	1	2	1	3	1	2	5	1		0	0	1	0	0	0	0	1	1	1	0	0	0	0	0	1	1	1	0	0	1	0	0	0	0	1	0	1	0	1	0	1	0	0	2	0	0	0	0	0
	1	2	1	2	1	2	5	1		0	0	1	0	0	0	0	1	1	1	0	0	0	0	0	1	1	0	0	1	0	0	0	0	0	1	0	1	0	1	0	1	0	0	2	0	0	0	0	0
	2	1	1	2	5	2	3	1		0	0	1	0	1	0	0	0	0	0	0	0	0	0	0	1	0	0	1	0	1	0	0	0	0	0	0	0	0	0	0	1	0	0	2	0	1	0	0	1
	2	0	1	6	1	1	2	1		1	0	0	0	0	0	0	0	0	0	0	1	0	0	0	0	1	0	0	0	0	0	0	0	0	0	0	0	0	1	0	0	0	0	1	1	0	0	0	0
	2	2	1	3	1	2	5	1		0	0	1	0	0	0	0	0	1	1	0	0	0	0	0	1	1	0	1	1	0	0	0	0	1	1	0	1	0	1	0	0	0	0	2	0	1	1	0	0
	1	2	1	2	1	2	5	1		0	0	1	0	0	0	0	0	1	1	0	0	0	0	0	1	1	0	1	1	1	0	0	0	0	1	0	1	0	1	0	0	0	0	2	0	1	0	0	0
	1	0	1	2	8	2	3	1		0	1	0	0	0	0	0	0	0	0	0	0	0	1	0	0	0	0	0	1	0	0	0	0	0	0	1	0	0	1	0	0	0	0	1	1	0	0	0	0
	1	1	2	3	2	5	2	0		0	0	0	0	0	1	0	0	0	0	0	1	0	1	0	0	0	0	0	0	0	1	0	0	0	0	0	0	0	0	1	0	0	0	2	0	0	0	0	0
	1	0	4	2	9	6	6	0		0	0	0	0	1	0	0	0	0	0	0	0	0	1	0	0	1	0	0	0	0	0	0	0	0	0	0	0	0	0	0	0	1	0	1	0	1	0	0	0
	1	2	1	4	1	2	2	1		1	1	0	1	1	0	1	0	0	0	0	1	1	1	1	0	0	1	0	1	1	1	0	0	0	0	0	0	0	1	0	0	0	0	2	1	0	0	1	0
	2	3	1	4	4	5	7	0		0	0	0	0	0	0	0	1	0	0	0	0	0	0	0	1	0	0	0	0	0	0	0	0	1	0	0	0	0	0	0	0	0	1	2	0	0	0	0	0
	2	3	4	3	10	6	2	0		0	0	0	0	0	0	0	0	0	0	1	0	0	0	0	1	0	0	0	0	0	0	0	0	0	1	0	0	0	0	0	0	0	1	2	0	0	1	0	0
	1	2	1	1	1	2	1	1		1	0	1	0	1	0	0	0	0	0	0	1	1	0	1	0	1	0	1	0	1	0	0	0	0	0	0	0	0	1	0	0	0	0	1	0	1	0	0	1
	1	2	1	3	1	2	2	1		1	0	1	0	1	0	0	0	0	0	0	1	1	1	0	0	1	1	1	1	1	0	0	0	0	0	0	0	0	1	0	0	0	0	2	0	0	1	0	1
	2	2	1	1	1	2	5	1		1	0	1	0	1	0	0	0	0	0	0	1	1	0	0	0	1	0	1	1	1	0	0	0	0	0	0	0	0	1	0	0	0	0	2	0	1	0	1	1
	1	1	2	3	10	3	4	1		0	0	1	1	1	1	0	1	0	1	0	1	1	0	1	0	0	0	1	0	1	1	0	1	0	1	1	0	0	0	1	1	0	0	2	1	1	1	0	1
	1	2	3	1	2	2	2	1		0	0	1	1	1	0	1	1	1	0	0	1	1	1	1	0	0	1	0	1	1	0	0	1	1	1	0	1	0	1	0	1	1	0	1	1	0	1	1	1
	2	1	2	4	10	4	4	1		1	0	0	1	1	0	0	1	1	1	0	1	1	1	1	0	0	1	0	0	1	1	0	0	0	1	1	1	0	0	1	1	0	0	1	0	1	1	1	0
	2	1	4	2	1	6	1	1		0	1	1	0	1	0	1	1	0	1	0	1	1	1	1	0	0	0	0	0	1	1	0	0	1	1	1	1	0	0	1	1	0	0	1	0	1	1	1	0
	1	1	4	5	6	7	1	1		0	1	1	1	1	1	0	0	1	0	0	1	1	0	1	0	0	1	1	1	1	0	0	1	0	1	1	0	0	1	1	0	0	0	2	0	1	1	1	0
	1	0	1	5	8	3	7	1		0	0	0	1	1	0	1	1	0	1	0	1	1	1	0	0	0	1	1	1	1	0	0	1	0	1	1	0	0	1	1	0	1	0	2	0	1	1	1	0
	2	2	4	1	2	5	8	1		0	0	0	1	1	0	1	0	1	1	0	1	1	0	1	0	0	0	1	1	1	0	1	1	0	0	1	1	0	0	1	1	0	0	2	1	1	1	1	1
	1	1	3	4	9	2	4	1		1	1	1	0	1	0	0	1	1	0	0	1	1	1	1	0	0	0	1	0	1	0	0	1	1	0	1	1	0	0	1	1	1	0	2	1	1	1	0	0
	1	1	1	1	6	1	5	1		1	1	0	1	1	0	1	0	1	0	0	1	1	0	1	0	0	1	0	1	1	1	0	1	0	1	0	0	0	0	1	1	1	0	2	0	1	1	1	0
	2	2	1	5	10	1	1	1		1	1	0	0	1	0	0	1	0	1	0	1	1	1	1	0	0	1	0	1	1	1	0	1	0	1	0	0	0	1	1	0	0	0	1	0	1	1	1	0
	2	1	4	6	8	5	5	1		0	1	0	0	1	0	1	1	0	1	0	1	1	1	1	0	1	1	1	1	1	1	0	0	0	1	1	0	0	0	1	0	1	0	2	1	0	1	1	0
	2	2	2	1	1	5	8	1		0	1	0	0	1	0	1	1	0	1	0	1	1	1	1	0	0	1	1	1	1	0	0	1	0	1	0	0	0	0	1	1	0	0	1	1	0	1	1	0
	2	2	4	3	1	3	4	1		0	1	0	1	1	0	1	0	0	1	0	1	1	1	0	0	0	1	1	1	1	1	0	1	1	0	0	0	0	0	1	1	0	0	1	0	1	1	0	0
	2	0	2	5	6	3	6	1		1	1	0	0	1	0	1	1	0	1	0	1	1	0	1	0	1	1	1	0	1	1	0	1	0	1	0	1	0	1	0	0	1	0	1	1	1	1	0	1
	1	2	2	3	6	5	4	1		0	1	1	0	1	1	1	1	0	0	0	1	1	1	1	0	0	1	0	1	1	1	0	1	0	1	0	0	0	0	1	1	0	0	1	1	1	1	0	1
	1	3	2	2	4	4	1	1		1	1	0	0	1	0	0	1	0	1	0	1	1	1	1	0	0	0	0	1	1	1	0	1	1	1	1	1	0	1	0	1	0	0	2	1	1	1	0	1
	1	1	1	3	10	1	3	1		0	1	1	1	1	1	0	1	0	1	0	1	1	1	1	0	0	1	0	0	1	1	1	1	0	1	1	0	0	1	1	0	0	0	1	1	0	1	0	0
	2	1	3	3	8	5	1	1		0	1	0	1	1	0	1	1	1	1	0	1	1	1	1	0	0	1	0	1	1	0	0	1	0	1	0	1	0	0	1	1	0	0	2	1	1	1	0	1
	1	1	3	3	6	3	4	1		0	1	1	1	1	0	1	1	0	1	0	1	1	1	1	0	0	0	1	1	1	0	1	1	1	0	1	0	0	1	0	1	1	0	1	1	0	1	1	1
	1	0	4	5	3	3	5	1		1	1	0	0	1	0	1	1	0	1	0	1	1	1	1	0	0	0	1	1	1	1	1	1	0	1	0	0	0	0	1	1	1	0	1	1	1	1	1	0
	1	1	3	2	3	2	2	1		1	0	0	0	1	0	1	1	1	1	0	1	1	1	1	0	0	0	1	1	1	1	0	1	0	1	0	1	0	1	0	1	0	0	1	0	1	1	0	0
	2	1	4	2	7	5	1	1		1	0	1	0	1	0	1	0	1	1	0	1	1	1	1	0	0	1	1	0	1	0	0	1	0	0	1	1	0	0	1	1	0	0	1	0	0	1	0	0
	2	1	4	5	3	3	5	1		1	0	0	1	1	0	0	1	1	0	0	1	1	0	1	0	0	1	1	0	1	0	1	1	1	1	1	0	0	0	0	1	1	0	2	1	1	1	0	0
	2	3	3	1	1	5	8	1		0	0	1	0	1	0	1	0	1	1	0	1	1	1	1	0	0	1	1	0	1	1	0	1	0	1	0	0	0	0	1	1	0	0	1	1	1	1	0	1
	1	1	3	5	6	4	4	1		1	1	0	0	1	1	1	1	0	1	0	1	1	1	1	0	0	1	0	0	1	0	0	1	1	1	1	0	0	1	0	1	0	0	1	1	1	1	0	0
	1	3	3	5	9	5	1	1		1	0	0	1	1	0	1	1	0	1	0	1	1	1	1	0	0	1	1	0	1	0	0	1	0	1	1	1	0	1	1	0	0	0	1	1	1	1	0	1
	1	3	2	1	10	5	5	1		1	1	1	1	1	0	0	0	1	0	0	1	1	1	1	0	1	1	1	0	1	1	0	1	0	1	0	0	0	0	1	1	0	0	1	0	1	1	1	0
	1	3	3	5	10	1	8	1		0	1	1	1	1	0	1	0	0	1	0	1	1	1	1	0	0	1	1	0	1	1	0	1	0	1	0	0	0	0	0	0	1	0	2	0	1	1	0	0
	2	1	1	6	2	7	7	1		1	1	0	0	1	0	1	1	0	1	0	1	1	1	1	0	0	0	1	1	1	1	1	1	0	1	0	0	0	1	0	1	0	0	1	0	1	1	1	0
	1	3	2	1	10	1	5	1		1	1	0	0	1	0	0	1	0	1	0	1	1	1	1	0	1	0	0	1	1	1	0	1	0	0	1	1	0	0	1	1	1	0	1	1	0	1	0	1
	2	3	2	2	10	3	1	1		1	0	0	1	1	0	0	0	1	1	0	1	1	1	1	0	0	1	1	0	1	0	1	1	1	1	0	1	0	0	1	1	0	0	1	1	1	1	0	0
	1	2	4	1	6	5	3	1		1	0	0	0	1	0	1	1	0	1	0	1	1	0	1	0	0	1	0	1	1	0	0	1	0	1	1	1	0	0	1	1	0	0	1	0	1	1	0	0
	2	3	2	2	6	5	4	1		1	0	0	1	1	1	1	1	0	1	0	1	1	0	1	0	0	1	1	0	1	1	0	1	0	1	0	0	0	1	1	0	0	0	1	0	0	1	1	0
	1	1	3	5	7	2	3	1		0	0	0	1	1	0	1	1	1	1	0	1	1	0	1	0	0	1	0	1	1	0	0	1	0	0	1	1	0	1	0	0	1	0	1	1	0	1	1	1
	1	2	1	1	5	7	1	1		0	1	1	0	1	0	1	1	0	0	0	1	1	0	1	0	1	0	0	1	1	0	1	1	1	0	1	1	0	0	1	1	0	0	2	0	1	1	1	0
	2	1	2	6	4	6	2	1		0	0	1	1	1	0	0	1	1	1	0	1	1	1	0	0	0	0	1	1	1	0	0	0	0	1	1	1	0	0	1	1	1	0	2	1	0	1	0	1
	1	2	1	3	1	2	2	1		0	1	0	1	0	1	0	0	0	0	0	1	1	1	1	0	1	0	1	0	0	0	0	0	0	0	0	0	0	1	0	0	0	0	1	0	1	0	1	0
	1	2	2	4	10	6	2	1		0	1	0	1	1	0	1	1	0	1	0	1	1	1	0	0	0	1	1	1	1	0	0	1	0	1	0	0	0	1	0	1	0	0	1	0	1	1	1	0
	2	1	3	1	2	6	5	1		1	1	0	1	1	0	1	1	1	0	0	1	1	1	1	0	0	1	0	0	1	1	1	1	0	1	1	0	0	0	1	1	0	0	1	1	1	1	0	0
	1	0	2	1	10	2	1	1		1	0	0	1	1	1	0	0	1	0	0	1	1	1	1	0	0	1	0	1	1	1	0	1	0	1	0	0	0	1	0	1	1	0	2	0	1	1	0	0
	2	2	1	2	5	5	1	1		0	0	1	1	1	1	1	0	1	0	0	1	1	1	1	0	0	1	1	0	1	1	0	1	1	1	0	0	0	1	1	0	1	0	2	0	0	1	1	0
	1	0	2	3	6	7	8	1		1	1	0	0	1	0	1	1	0	1	0	1	1	1	1	0	0	0	1	1	1	0	0	1	1	1	1	0	0	0	1	1	0	0	2	1	0	1	1	1
	2	2	4	1	2	1	8	1		1	1	0	0	1	0	1	1	0	1	0	1	1	1	1	0	1	1	1	1	1	0	0	1	1	1	0	1	0	0	1	1	0	0	2	1	0	1	1	0
	2	3	4	3	8	1	4	1		1	1	0	1	1	0	0	1	0	1	0	1	1	0	1	0	1	1	0	1	1	0	0	1	0	1	1	1	0	1	1	0	0	0	2	0	1	1	1	0
	1	3	3	4	5	2	8	1		0	0	0	1	1	0	1	1	1	1	0	1	1	0	1	0	0	0	1	1	1	0	1	1	1	0	1	0	0	0	1	1	0	0	1	0	1	1	1	0
	1	2	1	4	3	3	1	1		1	1	0	1	1	0	0	1	0	1	0	1	1	1	0	0	0	1	0	0	1	1	0	0	0	1	1	1	0	1	0	1	1	0	1	0	1	1	1	0
	1	2	4	1	7	6	4	1		0	0	0	1	1	1	1	0	1	1	0	1	1	0	1	0	0	0	1	1	1	1	0	1	0	1	0	0	0	1	1	0	0	0	2	1	1	1	1	0
	2	1	2	4	9	2	3	1		1	1	0	1	1	0	0	1	0	1	0	1	1	1	1	0	0	0	1	1	1	0	0	1	0	0	1	1	0	1	0	1	0	0	2	0	1	1	1	0
	2	0	2	2	10	6	6	1		0	1	0	1	1	0	1	0	0	1	0	1	1	1	0	0	0	1	1	1	1	0	0	1	0	1	0	0	0	1	1	0	1	0	1	1	1	1	1	0
	2	2	4	4	2	1	3	1		0	1	1	0	1	1	0	1	1	0	0	1	1	1	1	0	0	1	1	0	1	1	1	1	1	1	0	0	0	0	1	1	0	0	1	0	1	1	0	0
	2	2	2	1	7	3	8	1		1	0	0	1	1	0	1	0	0	1	0	1	1	1	1	0	0	1	1	0	1	0	0	1	1	1	0	1	0	0	1	1	1	0	1	1	1	1	0	0
	2	2	1	6	6	3	6	1		1	0	0	1	1	0	0	1	1	1	0	1	1	0	1	0	0	1	0	0	1	0	1	0	1	0	1	1	0	0	1	1	0	0	2	1	0	1	0	0
	1	3	2	1	9	3	3	1		1	0	1	1	1	0	1	0	0	0	0	1	1	0	1	0	0	1	1	1	1	0	0	1	1	1	1	0	0	1	1	0	0	0	2	1	1	1	0	1
	2	3	2	1	3	4	8	1		1	1	0	0	1	0	1	1	0	1	0	1	1	0	1	0	0	1	1	0	1	1	0	1	0	1	1	0	0	1	1	0	0	0	2	1	0	1	0	1
	1	3	3	3	1	4	4	1		0	1	0	1	1	0	0	1	1	0	0	1	1	0	1	0	0	1	1	1	1	1	0	1	0	1	0	0	0	1	0	1	1	0	2	1	1	1	0	0
	1	1	3	3	8	6	2	1		0	1	0	0	1	0	1	1	0	1	0	1	1	1	1	0	0	1	1	1	1	0	0	1	0	0	0	1	0	1	1	0	1	0	2	0	1	1	1	0
	2	0	1	2	7	3	1	1		1	1	0	1	1	0	0	1	0	1	0	1	1	1	1	0	0	1	1	0	1	0	0	1	0	0	1	1	0	0	1	1	0	0	2	0	1	1	1	0
	1	2	4	2	7	3	1	1		1	1	0	0	1	0	1	1	0	1	0	1	1	1	1	0	0	1	1	1	1	1	1	1	0	1	0	0	0	1	0	0	1	0	1	0	0	1	1	0
	2	2	2	3	6	7	5	1		1	1	0	0	1	0	1	1	0	1	0	1	1	0	1	0	1	1	1	1	1	1	1	1	0	0	0	0	0	0	1	1	1	0	2	0	0	1	1	0
	1	1	1	4	10	6	5	1		0	0	1	0	1	0	1	1	1	1	0	1	1	1	1	0	0	1	1	1	1	1	1	1	0	0	0	0	0	0	1	1	0	0	2	1	0	1	1	0
	2	3	4	3	8	5	8	1		0	0	1	0	1	0	1	1	1	0	0	1	1	1	1	0	0	1	1	1	1	0	0	1	0	1	0	1	0	1	0	1	0	0	1	1	1	1	1	0
	1	2	2	4	3	4	1	1		1	1	0	1	1	0	1	0	0	0	0	1	1	1	1	0	0	1	1	1	1	0	0	1	0	1	0	1	0	1	1	0	0	0	1	0	1	1	0	0
	2	0	1	5	8	5	4	1		1	1	0	0	1	0	1	1	0	0	0	1	1	1	1	0	0	0	1	0	1	0	0	0	1	1	1	1	0	0	1	1	0	0	2	0	1	1	1	0
	2	1	2	2	7	3	8	1		0	1	0	0	1	0	1	1	0	1	0	1	1	0	1	0	0	1	0	0	1	0	1	1	1	0	1	1	0	1	0	0	1	0	1	1	0	1	1	0
	2	1	2	6	7	6	2	1		0	0	0	1	1	0	1	0	1	1	0	1	1	0	1	0	0	1	1	1	1	0	0	1	0	1	1	0	0	1	1	0	0	0	2	0	1	1	1	0
	2	2	4	2	2	4	2	1		0	0	0	1	1	1	1	1	0	1	0	1	1	1	1	0	0	1	1	0	1	1	0	1	0	1	0	0	0	0	1	1	0	0	1	1	0	1	0	0
	2	2	3	3	8	6	7	1		1	1	0	0	1	0	1	1	0	0	0	1	1	1	1	0	1	1	1	0	1	0	0	1	1	1	1	0	0	0	1	1	0	0	1	0	1	1	1	0
	1	2	1	5	7	5	8	1		1	1	0	0	1	0	0	1	0	1	0	1	1	0	1	0	1	1	0	0	1	1	1	1	1	1	0	1	0	1	0	0	1	0	1	0	1	1	1	0
	1	3	1	5	6	6	1	1		0	0	1	1	1	1	1	0	1	0	0	1	1	1	1	0	0	0	1	1	1	1	0	1	0	1	0	0	0	0	1	1	0	0	2	0	1	1	1	0
	1	3	1	1	2	4	5	1		0	1	0	1	1	0	0	0	1	1	0	1	1	1	1	0	1	1	0	1	1	1	0	1	1	1	0	0	0	1	0	0	1	0	1	0	1	1	1	0
	2	1	1	1	3	4	8	1		1	1	0	0	1	0	1	1	0	1	0	1	1	0	1	0	0	1	0	1	1	0	0	1	0	1	0	1	0	1	1	0	0	0	2	0	1	1	1	0
	2	1	3	3	6	3	3	1		0	0	1	1	1	0	1	0	1	1	0	1	1	1	1	0	0	1	1	1	1	0	1	1	1	0	0	1	0	0	0	0	1	0	2	0	1	1	1	0
	1	2	4	3	6	5	2	1		1	1	1	0	1	0	0	1	0	0	0	1	1	0	1	0	0	0	1	1	1	1	0	1	1	1	0	0	0	1	0	1	0	0	2	1	0	1	0	0
	2	0	2	2	6	6	4	1		1	1	1	0	1	1	0	0	1	0	0	1	1	1	1	0	0	0	1	1	1	0	0	1	0	1	0	1	0	0	1	1	1	0	1	1	1	1	0	0
	1	0	3	5	2	5	4	1		1	0	0	1	1	0	1	0	1	0	0	1	1	1	1	0	0	1	1	0	1	0	0	0	1	1	1	1	0	1	0	1	0	0	1	1	1	1	0	0
	1	2	1	4	2	2	5	1		1	1	0	1	1	0	1	1	0	1	0	1	1	1	0	0	0	1	1	0	1	1	0	1	0	1	0	0	0	0	1	1	0	0	2	0	1	1	1	1
	2	2	2	1	6	5	8	1		0	0	0	1	1	0	1	1	0	1	0	1	1	0	1	0	0	1	0	1	1	0	0	1	0	0	1	1	0	1	1	0	0	0	2	1	1	1	1	0
	2	1	2	1	3	6	4	1		1	0	1	0	1	1	0	1	1	0	0	1	1	0	1	0	0	1	1	0	1	1	0	1	1	1	0	0	0	1	1	0	1	0	1	0	1	1	0	0
	2	1	1	2	2	3	8	1		1	1	0	1	1	0	0	1	1	0	0	1	1	0	1	0	0	1	1	0	1	1	0	1	1	1	0	0	0	1	1	0	0	0	2	0	0	1	1	0
	1	1	2	6	8	7	5	1		0	1	0	0	1	0	1	1	0	1	0	1	1	0	1	0	0	0	1	0	1	1	0	1	1	0	1	1	0	1	1	0	0	0	2	0	1	1	0	0
	1	3	1	4	6	6	8	1		0	1	0	1	1	1	0	1	0	1	0	1	1	1	0	0	0	1	0	1	1	1	0	1	0	1	1	0	0	0	1	1	0	0	1	0	1	1	1	0
	1	3	1	3	10	5	4	1		1	0	0	1	1	1	0	1	0	1	0	1	1	1	1	0	0	1	0	0	1	1	0	1	1	1	1	1	0	1	1	0	1	0	2	1	0	1	0	1
	1	1	3	5	9	1	7	1		1	0	0	1	1	0	1	1	0	1	0	1	1	1	1	0	0	1	1	0	1	0	0	1	0	0	1	1	0	0	1	1	1	0	1	1	0	1	0	1
	1	0	1	1	2	5	2	1		1	0	0	1	1	0	0	1	0	1	0	1	1	1	1	0	0	0	0	1	1	1	1	1	1	0	1	1	0	0	1	1	0	0	2	1	0	1	1	0
	1	3	4	4	8	4	7	1		1	1	0	1	1	0	0	1	1	1	0	1	1	1	1	0	0	1	1	1	1	1	1	1	0	0	0	0	0	0	1	1	0	0	2	0	1	1	1	0
	1	0	3	3	8	5	7	1		1	1	0	1	1	0	1	1	0	1	0	1	1	1	1	0	0	1	0	0	1	1	0	1	0	0	1	1	0	0	1	1	1	0	1	1	0	1	0	0
	1	3	3	3	7	1	3	1		1	0	0	0	1	0	1	1	0	1	0	1	0	1	1	0	0	1	1	1	1	1	0	1	0	0	0	1	0	0	1	1	1	0	1	0	0	1	1	0
	1	1	1	3	6	3	4	1		1	1	0	1	1	0	1	0	1	1	0	1	1	1	1	0	1	1	0	1	1	0	0	1	0	1	0	1	0	1	1	0	0	0	2	0	1	1	1	0
	2	3	3	4	6	6	1	1		0	0	1	0	1	0	1	1	1	1	0	1	1	0	1	0	0	1	0	1	1	1	0	1	0	0	1	0	0	0	1	1	0	0	1	0	1	1	1	0
	1	0	3	6	3	7	5	1		0	1	1	1	1	0	0	0	1	1	0	1	1	1	1	0	0	0	1	1	1	0	0	1	0	1	0	1	0	0	1	1	1	0	2	1	0	1	1	1
	1	3	1	3	2	6	3	1		0	1	0	1	1	0	1	0	0	1	0	1	0	1	1	0	0	1	0	1	1	1	0	1	0	0	0	1	0	1	1	0	0	0	2	1	1	1	1	0
	2	2	1	1	10	5	4	1		1	1	0	0	1	0	1	1	0	0	0	1	1	0	1	0	1	1	1	0	1	1	0	1	0	1	0	0	0	0	1	1	1	0	1	1	1	1	1	1
	2	2	2	2	6	6	4	1		1	1	0	0	1	0	0	1	0	1	0	1	1	1	1	0	0	1	1	1	1	0	0	1	0	1	0	0	0	0	1	1	1	0	2	0	1	1	0	0
	2	3	4	3	3	2	2	1		0	1	0	1	1	1	1	0	1	1	0	1	1	1	1	0	1	1	1	1	1	0	0	1	1	1	0	1	0	0	1	1	0	0	2	0	1	1	1	0
	1	1	3	1	3	6	3	1		0	0	1	1	1	0	0	1	0	1	0	1	1	1	1	0	0	1	1	0	1	1	0	1	0	1	1	0	0	1	0	0	1	0	1	0	1	1	1	0
	2	2	1	2	1	2	1	1		1	1	1	0	0	0	0	0	0	0	0	1	1	1	0	0	1	0	1	1	0	0	0	0	0	0	0	0	0	1	0	0	0	0	2	0	1	0	1	1
	2	1	3	6	8	1	7	1		1	0	1	0	1	1	0	0	0	1	0	1	1	1	1	0	0	1	1	0	1	1	0	1	0	1	0	0	0	0	1	1	1	0	1	1	1	1	0	1
	1	3	2	6	8	2	2	1		1	1	0	0	1	0	1	1	0	0	0	1	1	1	1	0	0	1	1	1	1	1	0	1	0	1	0	0	0	1	0	0	1	0	1	0	1	1	1	0
	1	0	4	5	1	3	5	1		0	0	1	1	1	1	0	0	1	0	0	1	1	0	1	0	1	0	0	1	1	1	0	1	0	0	1	1	0	0	1	1	1	0	1	0	1	1	0	0
	2	0	1	1	2	6	3	1		0	1	0	1	1	0	0	1	1	0	0	1	1	1	1	0	0	0	1	0	1	0	1	1	1	0	1	0	0	0	1	1	0	0	1	1	0	1	1	0
	1	1	3	3	10	6	8	1		0	1	0	1	1	0	1	1	0	0	0	1	1	1	1	0	0	1	1	0	1	1	0	1	1	1	1	0	0	1	1	0	0	0	1	0	1	1	0	0
	2	3	2	5	6	4	4	1		0	0	1	1	1	1	1	0	1	0	0	1	1	1	1	0	0	1	1	1	1	0	0	1	0	1	0	0	0	0	1	1	1	0	1	0	1	1	0	0
	2	2	3	1	1	5	8	1		0	0	1	0	1	0	1	1	0	1	0	1	1	0	1	0	1	1	0	0	1	0	1	0	1	1	1	1	0	1	0	0	1	0	1	0	1	1	0	0
	1	3	3	6	9	5	6	1		0	1	0	1	1	0	1	1	1	0	0	1	1	1	1	0	0	0	1	1	1	0	0	0	1	1	1	1	0	0	1	1	0	0	1	0	1	1	1	0
	1	0	4	4	6	3	2	1		1	1	0	1	1	0	1	0	0	1	0	1	1	1	1	0	0	0	1	0	1	0	1	0	1	1	1	0	0	0	1	1	0	0	2	1	0	1	0	0
	2	2	2	6	8	1	4	1		1	1	1	1	1	0	0	0	0	1	0	1	1	1	0	0	1	0	0	1	1	0	0	1	0	1	1	1	0	1	0	0	1	0	2	0	1	1	0	0
	1	3	1	3	1	4	5	1		0	0	1	1	1	0	1	1	1	0	0	1	1	1	0	0	1	1	1	0	1	1	0	0	1	0	1	0	0	0	1	1	0	0	1	1	0	1	1	1
	1	0	2	1	3	4	5	1		1	0	0	1	1	0	1	1	0	0	0	1	1	1	1	0	0	1	0	1	1	1	0	1	0	1	0	0	0	1	0	1	1	0	1	1	0	1	0	0
	2	2	3	1	10	3	3	1		1	1	0	1	1	0	0	1	0	0	0	1	1	1	1	0	0	1	1	0	1	1	1	1	0	1	0	1	0	1	1	0	1	0	1	1	0	1	0	0
	1	3	3	3	10	5	8	1		1	0	0	1	1	0	1	1	0	1	0	1	1	1	0	0	0	1	0	1	1	1	0	0	0	1	1	1	0	0	1	1	0	0	1	0	1	1	1	0
	1	1	1	3	1	5	8	1		0	0	0	1	1	0	0	1	1	1	0	1	1	0	1	0	0	0	1	1	1	0	0	1	0	1	1	0	0	0	1	1	1	0	1	1	1	1	0	1
	1	2	3	6	5	4	7	1		1	1	0	1	1	0	1	0	0	1	0	1	1	1	0	0	0	1	1	1	1	0	0	1	0	1	0	0	0	1	0	1	0	0	1	0	1	1	0	0
	1	1	3	1	2	7	6	1		1	0	0	1	1	0	0	1	1	1	0	1	1	1	0	0	0	0	1	1	1	0	0	1	0	1	0	1	0	0	1	1	0	0	2	0	1	1	0	0
	2	1	2	1	2	6	8	1		1	1	0	0	1	0	0	1	0	1	0	1	1	1	1	0	1	1	0	1	1	0	1	1	1	1	0	1	0	1	0	1	0	0	2	1	1	1	0	0
	1	1	3	5	1	2	6	1		0	0	1	1	1	0	0	1	1	0	0	1	1	1	1	0	0	0	1	1	1	0	1	1	0	1	1	1	0	0	0	1	1	0	2	0	1	1	0	0
	2	1	2	4	2	5	3	1		0	0	1	1	1	1	1	0	1	0	0	1	1	1	1	0	0	1	1	1	1	0	1	1	0	1	0	0	0	0	1	1	0	0	2	1	0	1	1	1
	1	0	2	4	2	6	4	1		0	0	0	1	1	1	1	1	0	1	0	1	0	1	0	0	0	1	0	1	1	0	1	1	1	0	1	0	0	1	0	0	1	0	2	1	0	1	0	0
	2	3	2	4	8	4	2	1		1	1	0	1	1	0	0	1	0	0	0	1	1	1	1	0	0	0	1	0	1	1	0	1	0	0	1	1	0	0	1	1	0	0	1	1	1	1	1	1
	2	1	1	6	3	5	7	1		0	1	0	1	1	0	1	1	1	1	0	1	1	1	1	0	0	1	0	0	1	0	0	1	1	1	1	1	0	1	1	0	0	0	2	0	1	1	1	0
	2	2	2	3	9	6	4	1		1	1	0	0	1	0	1	1	0	1	0	1	1	1	1	0	0	1	0	0	1	1	0	1	0	1	0	1	0	1	0	0	1	0	2	0	0	1	1	0
	1	2	3	1	2	7	4	1		0	1	1	0	1	1	1	0	1	1	0	1	1	1	1	0	0	1	0	0	1	0	1	0	1	1	1	1	0	0	1	1	0	0	1	1	1	1	1	1
	1	0	1	1	10	6	1	1		1	1	0	0	1	0	0	1	0	1	0	1	1	0	1	0	0	0	1	1	1	1	0	0	0	1	0	1	0	1	0	1	1	0	2	1	0	1	0	0
	1	1	3	4	3	4	8	1		1	1	0	1	1	0	1	1	0	0	0	1	1	1	1	0	1	1	0	1	1	1	0	1	0	1	0	0	0	0	1	1	0	0	2	1	0	1	1	1
	2	3	3	1	1	3	4	1		1	1	0	0	1	0	0	1	0	1	0	1	1	1	1	0	0	1	1	0	1	1	0	1	0	1	0	0	0	0	1	1	0	0	2	0	1	1	0	0
	1	2	1	2	1	2	1	1		0	1	1	0	1	0	0	0	0	0	0	1	1	1	0	0	0	1	0	0	1	0	0	1	0	0	0	0	0	1	0	0	0	0	2	0	0	1	0	0
	1	1	2	6	2	3	3	1		1	0	0	1	1	0	0	0	1	1	0	1	1	0	1	0	0	0	1	1	1	1	1	1	0	1	0	1	0	0	1	1	0	0	2	1	0	1	1	0
	2	2	2	4	1	3	8	1		1	0	1	1	1	0	1	0	1	0	0	1	1	1	1	0	0	1	1	0	1	1	0	1	0	1	1	0	0	1	1	0	0	0	2	1	1	1	1	1
	1	2	3	1	2	6	2	1		1	0	0	1	1	0	1	1	0	0	0	1	1	1	1	0	0	1	0	1	1	0	0	1	1	0	1	1	0	0	1	1	0	0	1	1	0	1	1	1
	1	1	1	5	6	3	1	1		1	0	0	1	1	1	0	1	0	0	0	1	1	1	1	0	0	1	1	0	1	1	0	1	1	1	0	0	0	1	0	0	1	0	2	1	1	1	0	1
	2	3	3	5	2	5	4	1		1	1	0	0	1	0	1	1	0	1	0	1	1	1	1	0	1	0	1	0	1	1	0	1	0	1	0	1	0	0	1	1	0	0	2	0	1	1	1	0
	1	1	3	2	8	1	4	1		0	0	1	0	1	1	1	1	1	0	0	1	0	1	1	0	0	1	1	0	1	1	0	1	0	1	1	0	0	1	1	0	0	0	1	0	0	1	1	0
	1	2	1	1	3	4	7	1		0	1	1	1	1	0	0	1	1	1	0	1	1	1	0	0	1	1	1	1	1	0	0	1	0	1	0	0	0	1	1	0	0	0	2	1	0	1	1	1
	1	0	1	4	2	3	8	1		0	1	0	1	1	0	1	0	0	1	0	1	1	0	1	0	0	1	0	0	1	1	1	1	1	1	0	1	0	1	1	0	0	0	2	0	1	1	1	0
	2	3	4	4	5	2	7	1		1	0	0	1	1	0	1	1	1	0	0	1	1	0	1	0	0	1	1	0	1	1	0	1	0	1	1	0	0	0	1	1	0	0	2	1	1	1	0	1
	1	2	2	4	8	1	5	1		1	1	0	0	1	0	0	1	0	1	0	1	1	1	1	0	1	1	0	0	1	0	1	1	1	1	1	0	0	0	1	1	1	0	1	1	1	1	1	0
	2	2	2	3	10	3	1	1		1	1	1	0	1	0	0	1	1	0	0	1	1	1	1	0	0	1	0	1	1	1	0	1	0	1	0	0	0	1	0	0	1	0	1	0	1	1	1	0
	2	1	2	1	9	3	4	1		1	1	0	1	1	0	0	1	1	0	0	1	0	1	1	0	0	0	1	1	1	1	0	1	0	1	1	0	0	1	1	0	0	0	2	0	0	1	1	0
	1	1	4	6	10	3	3	1		0	1	0	0	1	0	1	1	0	1	0	1	1	0	1	0	0	1	0	0	1	1	0	1	1	0	1	1	0	1	1	0	1	0	2	0	1	1	1	0
	2	1	2	3	8	5	4	1		1	1	1	1	1	0	0	0	1	1	0	1	1	1	1	0	0	1	1	1	1	0	1	1	0	1	0	1	0	0	1	1	0	0	1	0	0	1	1	0
	1	1	2	2	10	6	4	1		1	0	0	0	1	0	1	1	0	1	0	1	1	0	1	0	0	1	1	0	1	0	1	1	1	0	1	0	0	1	0	1	1	0	1	0	0	1	0	0
	2	2	2	2	6	1	8	1		1	0	0	0	1	0	1	1	0	1	0	1	1	1	1	0	0	0	0	1	1	1	0	1	0	1	0	1	0	1	1	0	1	0	1	1	1	1	0	0
	2	2	3	5	2	2	5	1		0	1	0	1	1	0	1	1	0	1	0	1	1	1	1	0	0	1	1	0	1	0	0	1	1	1	1	1	0	1	0	1	0	0	1	1	0	1	1	0
	1	3	1	1	7	1	8	1		1	1	0	0	1	0	1	1	0	0	0	1	1	1	1	0	0	0	0	0	1	0	0	1	1	1	1	1	0	0	1	1	0	0	2	0	1	1	0	0
	2	1	2	6	7	6	5	1		1	0	1	1	1	0	1	0	0	0	0	1	1	1	1	0	0	1	1	1	1	0	0	1	0	1	0	0	0	0	1	1	0	0	2	1	1	1	0	1
	1	1	1	2	7	6	5	1		1	1	0	0	1	0	1	1	0	1	0	1	1	0	1	0	0	0	1	1	1	1	0	1	0	0	0	1	0	1	1	0	0	0	2	0	1	1	0	0
	2	2	4	5	2	7	1	1		1	0	0	0	1	0	1	1	0	1	0	1	1	0	1	0	0	0	1	1	1	0	0	1	0	1	1	0	0	1	0	1	0	0	1	1	0	1	0	1
	2	1	1	5	6	5	4	1		0	1	0	1	1	0	1	1	1	0	0	1	1	0	1	0	1	1	1	0	1	0	0	1	0	1	0	1	0	1	0	1	0	0	1	0	1	1	1	0
	2	0	3	3	1	1	7	1		1	0	1	0	1	1	0	0	1	0	0	1	1	0	1	0	0	1	0	0	1	0	1	1	1	1	1	1	0	0	1	0	1	0	1	0	1	1	1	0
	2	1	2	1	3	5	1	1		1	0	0	0	1	0	1	1	0	1	0	1	1	0	1	0	0	0	1	1	1	1	0	1	0	0	0	1	0	0	1	1	1	0	1	0	1	1	1	0
	1	0	4	2	2	2	7	1		1	1	0	0	1	1	0	1	1	1	0	1	1	0	1	0	0	0	0	0	1	1	0	1	0	1	1	1	0	0	1	1	0	0	1	0	1	1	1	0
	1	1	2	3	10	3	1	1		1	1	0	1	1	0	0	1	1	0	0	1	1	0	1	0	0	1	0	0	1	1	0	1	1	0	1	0	0	0	1	1	0	0	2	0	1	1	1	0
	1	1	1	4	8	1	5	1		1	1	0	1	1	0	0	1	0	1	0	1	1	1	1	0	0	1	0	0	1	0	1	1	1	1	1	1	0	0	1	1	0	0	2	0	1	1	1	0
	1	2	4	6	6	6	5	1		1	1	0	1	1	0	0	1	0	0	0	1	1	0	1	0	0	1	1	1	1	1	1	0	0	1	0	0	0	0	1	1	1	0	1	0	1	1	1	0
	1	1	3	5	8	3	3	1		1	0	0	1	1	0	1	0	0	1	0	1	1	1	0	0	0	1	1	0	1	1	0	1	0	1	0	0	0	0	1	1	0	0	1	1	0	1	0	1
	1	0	3	6	8	4	4	1		0	1	0	1	1	0	0	0	1	1	0	1	1	0	1	0	0	1	1	0	1	1	0	1	0	1	0	0	0	1	0	0	1	0	1	1	1	1	0	0
	1	3	4	4	6	1	1	1		1	1	1	0	1	0	0	0	0	1	0	1	1	1	0	0	0	1	1	0	1	1	0	1	0	1	0	0	0	0	1	1	0	0	2	1	1	1	0	1
	2	3	1	5	4	1	1	1		1	0	0	0	1	0	1	1	0	1	0	1	1	0	1	0	0	1	1	0	1	1	0	1	0	1	0	0	0	0	1	1	1	0	2	1	0	1	1	1
	2	1	3	3	1	2	5	1		1	0	0	1	1	0	1	1	0	1	0	1	1	0	1	0	0	1	0	1	1	1	0	1	0	1	0	0	0	0	1	1	0	0	1	0	1	1	1	0
	1	1	1	6	4	5	7	1		1	0	0	1	1	0	1	1	1	1	0	1	1	1	1	0	0	1	1	0	1	1	1	1	0	1	0	0	0	1	0	1	1	0	2	1	1	1	0	1
	2	3	3	1	9	4	5	1		1	0	1	1	1	0	1	1	1	0	0	1	1	1	1	0	1	1	1	1	1	1	1	0	0	1	0	0	0	1	0	0	1	0	1	1	1	1	0	0
	2	2	2	3	2	7	1	1		1	0	0	0	1	0	1	1	1	1	0	1	1	1	1	0	0	1	0	0	1	1	0	1	0	0	1	1	0	1	1	0	0	0	2	1	1	1	0	0
	2	1	1	1	2	6	3	1		0	0	1	0	1	1	1	1	1	1	0	1	1	1	1	0	0	0	1	1	1	0	0	1	1	1	1	0	0	0	1	1	0	0	2	0	1	1	1	0
	1	2	1	3	7	2	5	1		0	1	0	0	1	0	1	1	0	1	0	1	1	1	1	0	0	0	1	0	1	1	1	1	0	0	1	1	0	0	1	0	1	0	2	0	0	1	1	0
	1	3	3	3	2	1	3	1		1	1	0	1	1	0	1	1	0	0	0	1	1	0	1	0	0	1	1	0	1	1	0	1	1	1	0	0	0	0	1	1	0	0	2	0	1	1	1	0
	1	1	3	2	9	5	3	1		0	1	0	1	1	0	0	1	1	0	0	1	1	0	1	0	0	1	1	0	1	1	0	1	0	1	0	0	0	1	1	0	0	0	2	1	0	1	0	0
	1	2	2	3	8	1	8	1		1	1	0	1	1	0	0	1	0	0	0	1	1	0	1	0	0	0	1	1	1	0	0	1	0	1	1	0	0	1	1	0	0	0	1	0	1	1	0	1
	1	1	1	3	6	1	5	1		0	0	1	1	1	0	0	0	1	1	0	1	1	1	1	0	0	1	1	0	1	0	0	1	0	1	0	1	0	1	1	0	0	0	2	0	1	1	0	0
	2	0	3	2	8	6	2	1		0	1	0	0	1	0	1	1	0	1	0	1	1	1	1	0	0	1	1	0	1	0	0	1	0	0	1	1	0	1	1	0	0	0	1	0	1	1	1	0
	2	1	3	3	10	3	2	1		1	0	0	1	1	0	1	1	0	1	0	1	1	1	1	0	0	1	1	1	1	0	1	1	0	1	0	1	0	0	1	1	0	0	1	0	1	1	1	0
	1	3	3	6	7	2	1	1		1	1	0	0	1	0	1	1	1	0	0	1	1	0	1	0	0	0	1	1	1	1	1	1	1	1	0	0	0	0	1	1	0	0	2	1	1	1	1	0
	2	3	4	4	9	5	2	1		0	1	0	1	1	0	0	1	0	1	0	1	1	1	1	0	0	1	0	0	1	1	0	1	0	1	1	0	0	0	1	1	0	0	1	1	1	1	0	0
	2	0	3	2	6	2	6	1		0	0	0	1	1	0	1	1	1	0	0	1	1	1	1	0	0	1	1	1	1	0	1	1	1	1	0	1	0	1	1	0	0	0	2	0	1	1	1	0
	1	1	2	5	10	3	1	1		0	1	0	0	1	0	1	1	0	1	0	1	1	1	1	0	1	0	0	1	1	0	0	1	1	0	1	1	0	1	1	0	0	0	2	1	1	1	0	0
	2	1	3	1	8	6	6	1		1	0	0	1	1	0	0	1	0	1	0	1	1	1	1	0	0	1	0	0	1	1	0	1	1	1	1	0	0	1	1	0	0	0	2	0	1	1	0	0
	2	2	1	5	1	5	7	1		1	0	0	1	1	0	1	0	1	0	0	1	1	1	1	0	0	0	1	1	1	0	0	1	1	1	1	0	0	1	1	0	1	0	1	0	1	1	1	0
	1	0	2	5	1	6	4	1		0	1	0	0	1	0	1	1	0	1	0	1	1	0	1	0	1	0	1	1	1	1	0	1	0	1	0	0	0	1	0	0	1	0	2	0	1	1	0	0
	1	2	2	2	8	5	5	1		0	1	0	0	1	0	1	1	1	1	0	1	1	1	1	0	0	1	1	0	1	0	0	1	0	1	1	0	0	1	0	1	0	0	1	1	0	1	0	1
	1	1	1	3	2	2	1	1		0	0	1	0	0	0	0	0	0	0	0	0	1	1	0	0	0	0	0	0	1	0	0	0	0	0	0	0	0	0	0	1	0	0	2	0	1	0	0	1
	2	1	2	6	5	4	1	0		0	1	1	0	0	0	0	0	0	0	0	0	1	0	0	0	1	0	0	1	0	0	0	0	0	0	0	0	0	0	0	0	0	1	2	0	0	0	0	0
	1	2	1	5	8	4	5	1		0	0	0	0	1	0	0	1	1	0	0	0	0	0	1	0	0	0	0	0	1	1	0	0	0	0	0	0	0	0	0	0	1	0	2	0	1	0	1	0
	2	2	1	4	3	3	1	0		1	1	1	1	1	1	1	1	1	1	0	1	1	1	1	0	1	0	0	0	0	0	0	0	0	0	0	0	0	1	0	0	0	0	1	1	1	1	1	1
	1	0	3	6	2	3	5	1		0	0	0	0	0	1	0	0	0	0	0	0	0	1	0	0	1	0	0	0	0	0	0	0	0	0	0	0	0	1	0	0	0	0	2	0	0	1	0	0
	1	3	4	1	1	1	2	1		0	0	1	0	0	0	0	0	0	0	0	0	0	1	0	0	1	0	0	0	0	0	0	0	0	0	0	0	0	0	0	1	0	0	1	1	0	0	0	0
	1	1	1	6	7	5	1	1		1	0	0	0	0	0	0	0	0	0	0	1	1	1	0	0	1	1	0	0	0	0	0	0	0	1	0	0	0	1	1	1	0	0	1	1	1	1	0	0
	1	1	1	4	4	2	1	0		1	0	0	0	0	0	0	0	0	0	0	1	0	0	0	0	1	0	0	0	0	0	0	0	0	1	0	0	0	1	0	0	0	0	1	1	1	1	1	0
	2	2	1	3	2	1	1	1		1	1	1	1	0	0	0	0	0	0	0	1	1	1	1	0	1	0	1	1	0	0	0	0	0	0	0	0	0	1	1	0	0	0	1	1	1	1	1	1
	1	1	2	5	7	3	2	1		0	0	1	1	0	0	0	0	0	0	0	0	0	1	0	0	1	1	0	0	0	0	0	0	0	0	0	0	0	0	0	1	0	0	1	0	0	1	0	0
	1	2	3	4	4	2	5	0		0	1	0	1	0	0	0	0	0	0	0	0	0	1	1	0	1	0	1	0	0	0	0	0	0	0	0	0	0	0	0	1	0	0	2	0	0	0	1	0
	2	3	3	1	9	6	6	0		1	0	0	0	0	0	0	0	0	0	0	1	0	0	0	0	0	1	0	0	0	0	0	0	0	0	0	0	0	1	0	0	0	0	1	1	0	0	0	0
	2	1	1	5	10	2	1	1		0	0	0	0	0	0	0	0	0	0	1	0	0	0	0	1	0	0	0	0	0	0	0	0	0	0	0	0	1	0	0	0	0	1	2	0	1	0	0	0
	1	1	1	4	5	4	2	1		0	1	0	0	1	1	1	1	0	0	0	0	0	0	1	0	1	0	1	0	1	0	1	0	1	0	1	0	0	0	0	1	0	0	2	0	0	0	0	1
	1	1	1	2	2	3	2	1		0	1	0	0	0	0	0	0	0	0	0	0	1	0	0	0	1	0	0	0	0	1	0	0	0	0	0	0	0	0	1	0	0	0	2	1	1	0	0	0
	1	1	1	4	7	1	3	1		0	0	0	0	0	0	1	1	1	1	0	1	1	0	1	0	0	0	0	0	0	0	0	0	0	0	0	0	1	0	1	0	0	0	2	1	1	1	1	1
	1	2	2	2	8	3	7	1		0	1	1	1	1	0	1	1	1	0	0	0	1	1	1	0	1	1	1	0	1	0	1	0	0	1	0	0	0	1	1	0	0	0	2	1	1	1	1	1
	1	1	3	5	8	4	3	0		0	1	0	0	0	0	0	0	1	0	0	0	0	0	1	0	0	1	0	0	0	0	0	0	0	0	0	0	0	0	0	0	0	1	2	0	0	0	0	1
	1	2	1	5	4	3	1	1		1	1	1	1	1	1	1	1	1	1	0	1	1	0	1	0	1	1	1	1	1	1	1	1	1	1	1	1	0	1	0	1	0	0	1	0	1	1	1	0
	1	1	1	6	1	3	6	1		0	0	0	0	0	0	0	0	1	0	0	1	1	1	1	0	0	0	0	0	1	0	0	0	0	0	0	0	0	1	0	0	0	0	2	1	1	1	0	0
	1	1	1	6	4	5	1	1		1	0	1	1	1	1	1	1	1	1	0	1	1	0	0	0	1	0	1	1	1	1	0	1	1	1	0	1	0	1	1	1	0	0	1	1	1	1	1	1
	2	1	1	4	2	2	5	0		1	0	0	0	0	0	0	0	0	0	0	1	0	0	0	0	1	0	0	0	0	0	0	0	0	0	0	0	0	1	0	0	0	0	1	0	0	1	0	0
	2	2	1	4	2	3	1	0		1	1	1	0	0	0	0	0	0	0	0	0	0	0	0	1	1	1	1	0	0	0	0	0	0	0	0	0	0	0	0	1	0	0	1	1	1	1	0	0
	1	1	1	4	1	2	1	1		0	1	1	1	0	1	1	0	1	0	0	1	1	0	0	0	1	1	1	1	1	0	0	0	0	0	0	0	0	1	1	1	0	0	1	1	1	1	1	1
	1	0	1	1	1	1	1	1		1	0	0	0	0	0	0	0	0	0	0	1	0	0	0	0	1	0	0	0	0	0	0	0	0	0	0	0	0	1	0	0	0	0	1	1	0	0	0	0
	1	1	1	6	8	2	1	1		1	0	0	1	0	1	0	0	0	0	0	1	1	0	1	0	0	1	1	0	0	0	0	0	0	0	0	0	0	0	0	1	0	0	1	0	0	0	0	0
	1	0	1	1	1	1	1	1		1	0	0	0	0	0	0	0	0	0	0	1	0	0	0	0	1	0	0	0	0	0	0	0	0	0	0	0	0	1	0	0	0	0	1	1	0	0	0	0
	1	2	1	3	1	2	1	1		1	0	1	0	1	1	0	0	0	0	0	1	1	0	1	0	0	0	1	1	0	0	0	0	0	0	0	0	0	1	0	0	0	0	2	0	1	0	1	0
	2	2	1	2	1	2	1	1		0	1	0	1	1	0	1	0	0	0	0	1	1	1	1	0	0	1	0	1	1	0	0	0	0	0	0	0	0	1	0	0	0	0	2	0	1	0	1	1
	1	1	1	3	1	2	5	1		1	0	1	1	0	0	0	0	0	0	0	1	1	0	0	0	1	0	1	0	1	1	0	0	0	0	0	0	0	1	0	0	0	0	2	0	0	1	0	1
	1	1	2	2	2	2	1	1		1	0	0	0	0	0	0	0	0	0	0	1	0	0	0	0	1	0	0	0	0	0	0	0	0	0	0	0	0	1	0	0	0	0	2	0	1	0	0	0
	1	1	3	3	3	2	5	0		1	0	0	0	0	0	0	0	0	0	0	0	1	0	0	0	1	0	0	0	0	0	0	0	0	0	0	0	0	1	0	0	0	0	1	0	1	0	0	0
	2	1	1	3	9	2	2	1		1	0	0	0	0	0	0	0	0	0	0	0	0	0	1	0	0	0	0	1	0	0	0	0	0	0	0	0	0	0	0	1	0	0	2	0	1	0	0	0
	1	1	1	4	3	4	5	0		0	0	1	0	0	0	0	0	0	0	0	0	0	1	0	0	0	0	0	1	0	0	0	0	0	0	0	0	0	0	0	0	1	0	2	0	0	0	1	0
	1	0	2	2	8	2	2	1		0	1	0	0	0	0	0	0	0	0	0	0	0	1	0	0	1	0	0	0	0	0	0	0	0	0	0	0	0	0	1	0	0	0	1	1	0	0	0	0
	2	2	3	2	2	4	4	0		0	0	0	0	1	0	0	0	0	0	0	0	0	1	0	0	0	0	1	0	0	0	0	0	0	0	0	1	0	0	1	0	0	0	2	0	0	0	0	1
	1	2	3	2	3	4	4	1		0	0	1	0	0	0	0	0	0	0	0	0	1	0	0	0	0	0	0	0	1	0	0	0	0	0	0	0	0	0	0	1	0	0	1	0	0	1	0	0
	1	2	3	5	9	3	6	0		0	1	0	0	0	0	0	0	0	0	0	0	1	0	0	0	0	0	0	1	0	0	0	0	0	0	1	0	0	0	1	0	0	0	1	0	0	1	0	0
	1	2	1	3	2	3	2	1		1	1	0	0	0	0	0	0	0	0	0	0	1	0	0	0	1	0	0	0	0	0	0	0	0	0	0	0	0	1	0	0	0	0	1	1	0	0	0	0
	1	2	2	4	10	1	1	1		1	1	1	0	0	0	0	0	0	0	0	1	1	0	0	0	1	1	0	0	0	0	0	0	0	0	0	0	0	0	0	1	1	0	1	1	0	0	0	1
	1	2	1	6	3	6	5	1		1	1	0	0	0	0	0	0	0	0	0	1	1	0	0	0	0	0	0	1	0	0	0	0	0	0	0	0	0	1	1	0	0	0	1	1	1	0	0	0
	1	1	1	1	1	3	2	1		0	1	0	0	0	0	0	0	0	0	0	1	0	0	0	0	0	0	0	0	0	0	0	0	0	0	0	1	0	1	1	0	0	0	2	0	0	1	0	0
	1	1	3	2	2	5	5	0		0	0	0	0	0	0	1	0	0	0	0	0	0	1	0	0	0	0	0	0	0	0	0	1	0	0	0	0	0	0	1	0	0	0	2	0	0	0	1	0
	1	0	2	3	8	4	2	1		0	1	0	0	0	0	0	0	0	1	0	0	0	0	1	0	0	0	0	0	0	1	0	0	0	0	0	0	0	0	0	0	1	0	2	1	0	0	0	0
	1	1	3	5	5	5	4	1		0	0	0	0	0	0	0	0	0	1	0	0	0	1	0	0	1	0	0	0	0	0	0	0	0	0	0	0	0	0	0	1	0	0	2	0	0	0	1	0
	1	1	3	3	7	4	3	0		0	0	1	0	0	0	0	0	0	0	0	0	0	0	0	1	0	0	0	0	0	0	0	0	0	0	0	0	1	0	0	1	1	0	2	0	0	0	0	1
	1	2	3	4	9	4	5	0		0	0	1	0	0	0	0	0	0	0	0	0	0	1	0	0	0	0	0	0	0	0	0	0	0	0	0	1	0	0	1	0	0	0	2	0	0	0	0	0
	1	1	2	3	2	2	7	1		0	0	1	0	1	0	0	1	0	0	0	1	1	0	0	0	0	0	1	0	0	0	1	0	1	0	0	0	0	0	0	1	0	0	2	0	0	0	1	0
	2	2	1	2	2	1	1	1		0	0	0	0	0	0	1	0	1	0	0	0	0	0	0	1	0	0	0	0	0	0	0	0	0	0	0	0	1	0	0	0	0	1	2	0	0	1	0	0
	1	2	1	2	1	2	2	1		0	1	1	0	1	1	0	0	0	0	0	1	0	0	0	0	1	0	1	0	1	1	0	0	0	0	0	0	0	1	0	0	0	0	2	0	0	1	0	1
	2	1	3	3	4	2	1	1		0	0	1	0	0	0	0	0	0	0	0	1	0	0	0	0	0	0	1	0	0	0	0	0	1	0	0	0	0	0	0	0	0	1	1	0	0	0	1	0
	2	3	4	2	1	2	5	1		0	0	0	0	0	0	0	0	0	0	1	0	0	0	0	1	0	0	0	0	0	0	0	0	0	0	0	0	1	0	0	0	0	1	2	0	0	0	0	0
	1	1	1	1	1	2	2	1		0	0	0	0	0	0	0	0	0	0	1	0	0	0	0	1	0	0	0	0	1	0	0	0	0	0	0	0	0	0	0	0	0	1	2	0	0	0	0	0
	1	1	1	3	1	1	1	1		0	0	0	0	0	0	0	0	0	0	1	0	0	0	0	1	0	0	1	0	0	0	0	0	0	0	0	0	0	0	0	1	1	0	2	0	0	0	0	0
	1	3	1	2	1	2	1	0		0	0	0	0	0	0	0	0	0	0	1	0	0	0	0	1	0	0	0	0	0	0	0	0	0	0	0	0	1	0	0	0	0	1	2	0	0	0	0	0
	1	1	1	6	5	3	1	0		1	1	1	1	1	1	1	1	1	1	0	1	1	1	1	0	1	0	1	1	0	0	0	0	1	0	0	0	0	1	1	1	1	0	1	0	0	1	0	0
	2	1	1	2	2	1	1	1		1	0	0	0	0	0	0	0	0	0	0	1	0	0	0	0	1	0	0	0	0	0	0	0	0	0	0	0	0	1	0	0	0	0	1	1	0	0	0	0
	2	1	3	5	5	3	1	1		0	1	1	0	0	0	0	1	0	1	0	0	0	0	0	1	1	0	1	1	0	0	0	0	0	0	0	1	0	1	1	0	1	0	1	0	1	0	0	0
	1	0	1	1	1	1	1	1		1	0	1	1	1	0	0	0	0	0	0	1	0	0	0	0	0	1	0	0	0	0	0	0	1	0	0	0	0	0	0	1	0	0	1	1	0	0	0	0
	1	1	1	3	1	2	2	1		0	0	0	0	0	0	0	0	0	0	1	1	0	0	0	0	1	0	0	0	0	0	0	0	1	0	0	0	0	1	0	0	0	0	1	1	0	0	0	0
	1	1	1	2	1	2	1	1		1	0	0	0	0	0	0	0	0	0	0	1	0	0	0	0	1	1	1	0	0	0	0	0	0	0	0	0	0	1	0	0	0	0	1	1	0	0	0	0
	1	1	1	6	5	3	1	0		1	1	1	1	1	1	1	1	1	1	0	1	0	0	1	0	1	0	1	1	1	0	0	0	1	0	0	0	0	0	0	1	0	0	1	1	1	1	0	0
	2	1	1	2	1	1	1	1		1	0	0	0	0	0	0	0	0	0	0	1	0	0	0	0	1	0	0	0	0	1	1	0	0	1	0	0	0	1	0	0	0	0	1	1	0	0	0	0
	1	0	2	6	8	3	2	1		0	0	0	0	1	0	0	0	0	0	0	0	0	0	1	0	0	0	0	1	0	0	0	0	0	0	0	0	0	0	0	1	0	0	2	0	1	0	0	0
	1	1	1	2	1	2	1	1		1	1	1	1	1	0	1	0	0	0	0	1	1	0	0	0	1	1	1	1	1	1	0	0	0	0	0	0	0	1	0	0	0	0	2	1	0	0	0	0
	1	1	1	2	1	1	1	1		1	0	1	0	1	0	0	0	0	0	0	1	0	0	0	0	1	0	0	0	0	0	1	1	0	0	0	0	0	1	0	0	0	0	1	1	0	1	1	0
	1	1	1	2	1	1	1	1		1	0	0	0	0	0	0	0	0	0	0	0	0	0	0	1	1	1	1	0	0	0	0	0	0	0	0	0	0	0	1	0	0	0	2	1	1	1	0	1
	1	1	1	3	1	2	1	1		1	0	0	0	0	0	0	0	0	0	0	1	0	0	0	0	1	1	1	0	0	0	0	0	0	0	0	0	0	1	0	0	0	0	1	1	1	1	1	0
	1	1	1	3	1	6	2	1		0	0	1	0	0	0	0	0	0	0	0	0	0	0	0	1	0	1	0	0	0	0	0	0	0	0	0	0	0	1	0	0	0	0	1	0	1	1	1	1
	1	1	1	3	1	1	1	1		1	0	0	0	0	0	0	0	0	0	0	1	0	0	0	0	1	0	0	0	0	0	0	0	0	0	0	0	0	0	0	0	0	1	2	1	1	0	0	0
	1	1	1	6	8	5	1	0		1	0	0	0	0	0	0	1	0	1	0	0	0	0	0	1	1	0	1	0	0	0	0	0	0	0	0	0	0	0	0	0	0	1	2	0	0	0	0	0
	1	0	1	2	1	2	6	1		1	0	0	0	0	0	0	0	0	0	0	0	0	0	1	0	1	0	0	0	0	0	0	0	0	0	0	0	0	1	0	0	0	0	2	0	0	0	0	0
	2	1	3	5	1	3	4	1		0	0	0	0	1	0	0	0	0	0	0	1	0	0	0	0	0	0	1	0	0	0	0	1	0	0	0	0	0	1	0	0	0	0	1	0	1	0	0	0
	2	1	3	4	2	3	3	1		0	1	0	0	0	0	0	0	0	0	0	0	0	1	0	0	1	0	0	0	0	0	0	0	0	0	0	0	0	1	0	0	0	0	2	0	0	0	1	0
	1	0	1	1	1	1	4	0		0	0	1	0	0	0	0	0	0	0	0	1	0	0	0	0	1	0	0	0	0	0	0	0	0	0	0	0	0	1	0	0	0	0	2	0	0	0	1	0
	1	1	3	5	9	4	4	1		0	1	0	0	0	0	0	0	1	0	0	0	0	1	0	0	0	0	0	1	0	0	0	0	0	0	0	0	0	0	1	0	0	0	2	0	1	0	0	0
	1	1	1	2	2	1	1	1		1	0	0	1	0	0	0	0	0	0	0	0	0	0	0	1	0	0	1	0	0	0	0	0	0	0	0	0	0	0	0	0	0	1	2	0	0	0	0	0
	1	1	3	2	3	4	5	0		0	0	0	0	0	1	0	0	0	0	0	0	0	0	0	1	0	0	0	0	0	0	0	0	0	0	0	0	1	0	0	1	0	0	2	0	0	0	0	1
	1	2	1	6	5	4	1	1		1	0	0	1	0	0	1	0	0	0	0	0	0	0	0	1	1	0	1	0	0	0	0	0	0	0	0	0	0	0	0	0	0	1	2	1	0	0	0	0
	1	1	4	2	9	3	3	1		0	0	0	1	0	0	0	0	0	0	0	0	0	0	1	0	0	0	0	0	0	1	0	0	0	0	0	0	0	0	0	1	0	0	2	0	0	0	0	1
	1	2	3	1	8	2	1	1		0	0	1	0	0	0	0	0	0	0	0	0	0	0	1	0	1	0	0	0	0	0	0	0	0	0	0	0	0	0	1	0	0	0	1	1	0	0	0	0
	2	1	2	4	1	2	1	1		1	1	1	1	0	0	0	0	0	0	0	1	1	1	0	0	1	1	1	1	0	0	0	0	0	0	0	0	0	1	1	1	0	0	1	1	1	1	0	0
	2	2	4	5	8	3	5	1		0	0	0	0	1	0	0	0	0	0	0	0	0	1	0	0	0	0	1	0	0	0	0	0	0	0	0	0	0	0	0	0	1	0	2	0	0	0	0	0
	2	1	1	2	1	2	5	1		1	1	1	1	0	1	1	0	0	0	0	1	1	1	1	0	1	1	1	0	0	0	1	0	0	0	0	0	0	0	0	1	0	0	2	1	0	1	0	1
	1	1	4	2	8	3	6	1		0	1	0	0	0	0	0	0	0	0	0	0	0	1	0	0	0	0	1	0	0	0	0	0	0	0	0	0	0	0	1	0	0	0	2	0	0	1	0	0
	2	1	2	6	8	4	1	1		1	0	0	1	0	0	1	1	0	1	0	0	0	1	1	0	1	0	1	1	1	0	0	0	0	0	0	0	0	0	0	1	0	0	1	0	0	0	1	1
	2	1	1	3	1	2	1	1		1	0	1	0	1	1	0	0	0	0	0	1	1	1	1	0	1	1	1	0	1	0	0	0	0	0	0	0	0	1	1	1	0	0	2	0	0	1	0	1
	1	2	3	6	7	6	6	0		0	0	0	1	0	0	0	0	0	0	0	0	0	1	0	0	0	0	0	1	0	0	0	0	0	0	0	0	0	0	0	0	0	1	1	0	0	0	1	0
	2	0	1	1	1	1	1	1		1	0	0	0	0	0	0	0	0	0	0	1	0	0	0	0	1	0	0	0	0	0	0	0	0	0	0	0	0	1	0	0	0	0	1	1	0	0	0	0
	1	0	1	1	1	1	1	1		1	0	0	0	0	0	0	0	0	0	0	1	0	0	0	0	1	0	0	0	0	0	0	0	0	0	0	0	0	1	0	0	0	0	1	1	0	0	0	0
	1	2	1	4	1	2	1	1		1	0	0	0	1	0	1	0	1	0	0	0	0	0	0	1	0	0	0	0	0	0	0	0	0	0	0	0	1	0	0	0	0	1	2	0	0	0	0	0
	2	1	1	2	1	1	1	1		1	0	0	0	0	0	0	0	0	0	0	1	0	0	0	0	1	0	0	0	0	0	0	0	0	0	0	0	0	1	0	0	0	0	1	1	0	0	0	0
	2	1	1	5	4	2	1	1		1	0	1	0	1	0	1	1	0	0	0	1	1	0	0	0	0	0	0	0	0	0	0	0	0	0	0	0	1	0	0	0	0	1	2	0	0	0	0	0
	1	0	1	1	1	1	1	1		1	0	0	0	0	0	0	0	0	0	0	1	0	0	0	0	1	0	0	0	0	0	0	0	0	0	0	0	0	1	0	0	0	0	1	1	0	0	0	0
	1	3	1	1	1	2	1	1		1	1	1	1	1	1	1	1	1	1	0	1	1	1	1	0	1	0	1	1	1	1	0	0	0	0	0	0	0	1	1	1	0	0	2	1	1	1	1	1
	1	0	1	1	1	1	1	1		1	0	0	0	0	0	0	0	0	0	0	1	0	0	0	0	1	0	0	0	0	0	0	0	0	0	0	0	0	1	0	0	0	0	1	1	0	1	0	0
	2	1	1	6	8	4	1	1		0	1	0	1	1	1	1	0	0	0	0	0	1	1	1	0	1	1	1	1	0	0	0	0	0	0	0	0	0	0	0	1	0	0	1	1	1	1	0	0
	1	1	1	4	7	2	2	1		1	0	1	0	0	0	0	0	0	0	0	0	0	0	0	1	0	0	0	0	0	0	0	0	1	0	0	1	0	1	0	0	0	0	2	1	1	1	1	0
	2	1	1	1	1	1	7	1		1	1	1	0	0	0	0	0	0	0	0	1	1	1	1	0	1	1	1	1	0	1	0	0	0	0	1	1	0	1	1	0	0	0	2	0	1	1	1	1
	1	1	1	3	2	5	1	1		0	1	0	0	0	0	0	0	0	0	0	1	0	0	0	0	0	0	1	0	0	0	0	0	0	0	0	0	0	0	1	0	0	0	1	1	0	1	1	0
	1	1	2	6	9	4	1	0		1	0	0	0	0	0	0	0	0	0	0	1	0	0	0	0	1	1	0	0	0	0	0	0	0	0	0	0	0	1	0	0	0	0	1	1	1	0	0	0
	1	0	2	2	9	2	3	0		0	1	0	1	0	0	0	0	0	0	0	0	0	1	1	0	0	1	0	1	0	0	0	0	0	0	0	0	0	0	0	1	0	0	1	0	1	0	1	0
	1	0	2	4	9	1	1	1		1	1	1	1	1	1	1	1	1	1	0	0	1	0	0	0	1	0	1	0	1	0	0	1	0	0	0	0	0	0	0	1	0	0	2	0	0	0	0	0
	1	0	2	2	9	2	3	0		0	1	0	1	0	0	0	0	0	0	0	1	0	1	0	0	1	0	0	1	0	0	0	0	0	0	0	0	0	0	1	1	0	0	2	1	0	0	1	0
	1	0	2	2	9	2	4	1		0	1	1	0	0	0	0	0	0	0	0	0	1	1	0	0	0	1	0	1	0	0	0	0	0	0	0	0	0	1	0	1	0	0	1	0	1	0	1	0
	1	0	2	2	9	2	5	1		0	0	1	0	1	0	0	0	0	0	0	0	1	0	1	0	1	0	1	0	0	0	0	0	0	0	0	0	0	0	1	1	0	0	1	0	1	0	1	0
	1	0	2	2	9	2	5	1		1	0	1	0	0	0	0	0	0	0	0	0	1	0	1	0	0	0	1	0	1	0	0	0	0	0	0	0	0	1	0	1	0	0	2	0	0	0	1	0
	1	0	4	1	2	3	4	1		0	0	1	0	0	0	0	0	0	1	0	1	0	0	0	0	0	1	0	0	1	1	0	0	0	0	1	0	0	0	1	0	0	0	2	0	0	1	0	0
	1	0	1	1	1	1	1	1		0	0	0	0	0	0	0	0	0	0	1	0	0	0	0	1	0	0	0	0	0	0	0	0	0	0	0	0	1	1	0	0	0	0	1	0	0	0	0	0
	2	1	2	2	8	5	5	1		0	0	0	0	0	0	0	0	0	0	1	0	0	0	0	1	0	0	0	0	0	0	0	0	0	0	0	0	1	0	0	0	0	1	2	0	0	0	0	0
	1	0	4	4	9	3	5	0		0	0	1	0	0	0	0	0	0	0	0	0	0	0	0	1	0	0	0	1	0	0	0	0	0	0	0	0	0	0	1	0	0	0	2	0	0	0	0	1
	1	1	3	2	3	3	2	1		0	1	0	0	0	0	0	0	0	0	0	0	0	1	0	0	0	0	0	1	0	0	0	0	0	0	0	0	0	0	0	1	0	0	2	0	0	0	0	0
	1	1	4	3	8	4	6	0		0	1	0	0	0	0	0	0	0	0	0	0	0	0	1	0	0	0	0	0	0	1	0	0	0	0	0	0	0	0	1	0	0	0	2	0	0	0	0	0
	2	1	2	2	1	2	2	1		0	1	0	0	1	0	0	0	0	0	0	0	0	1	1	0	1	0	1	0	1	0	0	0	0	0	0	0	0	1	0	0	0	0	2	0	1	0	0	0
	2	1	1	4	3	3	1	1		1	1	0	0	0	1	0	0	0	0	0	1	1	0	0	0	1	0	1	1	0	0	0	0	0	0	0	0	0	0	0	0	0	1	1	0	0	1	0	0
	1	2	1	2	1	2	1	1		0	1	0	0	0	0	0	0	0	0	0	0	0	0	0	1	0	0	0	0	0	0	0	0	0	0	0	0	1	0	0	1	0	0	1	1	1	0	1	0
	2	2	1	1	1	1	5	1		0	0	0	0	1	1	0	0	0	0	0	0	0	0	0	1	0	0	1	0	1	0	0	0	0	0	0	0	0	0	1	1	0	0	2	0	0	0	0	1
	1	1	2	6	9	1	1	1		1	0	0	0	0	0	0	0	0	0	0	1	0	0	0	0	1	0	0	0	0	0	0	0	0	0	0	0	0	1	0	1	0	0	1	0	0	0	1	0
	1	2	1	2	1	2	1	1		1	1	1	1	1	1	0	1	1	0	0	1	1	0	0	0	1	0	1	1	0	1	0	1	1	1	0	0	0	1	0	0	0	0	1	1	1	1	0	0
	1	1	2	2	3	2	1	1		0	0	1	0	0	0	0	0	0	0	0	0	1	0	0	0	0	1	0	0	0	0	0	0	0	0	0	0	0	0	1	0	0	0	2	0	0	1	0	0
	1	1	2	4	2	4	7	1		0	0	1	0	0	0	0	0	0	0	0	0	1	0	0	0	0	1	0	0	0	0	0	0	0	0	0	0	0	0	1	0	0	0	2	0	0	0	1	0
	1	0	1	1	1	1	1	1		0	0	1	0	0	0	0	0	0	0	0	1	0	0	0	0	1	0	0	0	0	0	0	0	0	0	0	0	0	0	0	1	0	0	2	0	1	0	0	0
	1	0	1	1	1	1	1	1		1	0	0	0	0	0	0	0	0	0	0	1	0	0	0	0	1	0	0	0	0	0	0	0	0	0	0	0	0	1	0	0	0	0	1	1	0	0	0	0
	2	1	1	4	8	2	1	1		0	1	0	1	0	0	0	1	0	1	0	1	1	1	0	0	1	0	0	1	1	1	0	0	0	0	0	0	0	0	1	0	1	0	2	0	0	0	0	0
	2	1	1	4	4	2	1	0		0	1	0	0	0	0	0	0	0	0	0	1	1	0	0	0	1	0	0	0	0	0	0	0	0	0	0	0	0	1	0	1	0	0	1	1	1	1	1	1
	1	0	1	1	2	2	2	1		0	0	0	1	0	0	0	0	0	0	0	0	0	0	1	0	1	0	0	0	0	0	0	0	0	0	0	0	0	1	0	0	0	0	1	0	1	0	0	0
	1	1	1	1	1	1	1	1		0	1	0	0	0	0	0	0	0	0	0	0	0	0	1	0	1	0	0	0	0	0	0	0	0	0	0	0	0	1	0	0	0	0	2	0	1	0	0	0
	2	1	1	5	3	2	1	1		1	1	1	0	0	0	0	0	0	0	0	1	0	0	0	0	1	0	1	0	0	1	0	0	0	0	0	0	0	1	1	1	0	0	1	0	1	0	0	1
	1	1	1	1	1	2	1	1		1	0	0	0	0	0	0	0	0	0	0	0	1	0	0	0	1	0	0	0	0	0	0	0	0	0	0	0	0	1	0	0	0	0	1	0	1	0	0	0
	2	1	3	4	3	4	3	0		0	0	1	0	0	0	0	0	0	0	0	0	0	1	0	0	0	0	1	0	0	0	0	0	0	0	0	0	0	0	0	1	0	0	2	0	0	1	0	0
	2	2	1	2	1	2	1	1		0	1	0	1	0	0	0	0	0	0	0	1	1	0	0	0	0	1	0	0	1	0	0	0	0	0	0	0	0	0	1	1	0	0	2	0	0	0	0	0
	2	2	1	2	1	2	2	1		0	1	0	0	0	0	0	0	0	0	0	1	0	0	0	0	1	0	0	0	0	0	0	0	0	0	0	0	0	0	1	0	1	0	2	0	0	0	0	0
	2	1	3	2	4	3	5	0		0	0	1	0	0	0	0	0	0	0	0	0	0	0	1	0	0	0	0	0	1	0	0	0	0	0	0	0	0	0	0	1	0	0	1	0	0	1	0	0
	1	2	1	2	1	2	2	1		1	0	0	0	0	0	0	0	0	0	0	1	0	0	0	0	1	0	0	0	0	0	0	0	0	0	0	0	0	0	1	0	0	0	2	0	0	0	0	0
	1	1	1	3	1	2	2	1		1	1	1	1	1	1	0	1	0	0	0	1	1	0	0	0	1	1	0	1	0	1	0	0	0	0	0	0	0	1	1	1	0	0	2	1	0	1	1	0
	1	1	3	2	3	4	2	1		0	0	0	1	0	0	0	0	0	0	0	0	0	0	1	0	0	0	0	1	0	0	0	0	0	0	0	0	0	0	0	1	0	0	2	0	0	1	0	0
	2	1	1	2	2	2	1	1		0	1	0	0	0	0	0	0	0	0	0	0	1	0	0	0	1	0	0	0	0	0	0	0	0	0	0	0	0	0	1	0	1	0	2	0	0	0	0	0
	2	1	2	3	2	4	2	1		0	0	0	1	0	0	0	0	0	0	0	0	0	1	0	0	1	0	0	0	0	0	0	0	0	0	0	0	0	0	0	1	0	0	1	0	0	1	0	0
	1	1	2	3	2	3	2	1		0	0	1	0	0	0	0	0	0	0	0	0	1	0	0	0	0	0	1	0	0	0	0	0	0	0	0	0	0	0	1	0	0	0	2	0	0	0	1	0
	1	1	2	4	4	4	3	1		0	1	0	0	0	0	0	0	0	0	0	0	0	0	1	0	0	0	1	0	0	0	0	0	0	0	0	0	0	0	0	0	1	0	1	0	1	0	0	0
	2	1	3	3	4	4	7	1		0	0	0	0	0	0	1	1	0	0	0	0	0	1	0	0	0	0	1	0	0	0	0	0	0	0	0	0	0	0	0	0	1	0	2	0	0	0	1	0
	2	1	3	2	2	2	1	1		1	0	1	0	0	0	0	0	0	0	0	0	1	0	0	0	0	0	0	1	0	0	0	0	0	0	0	1	0	1	0	0	0	0	1	0	0	1	0	0
	1	0	1	2	1	2	4	1		0	0	0	0	0	0	0	1	0	0	0	0	0	0	0	1	0	0	0	1	0	0	0	0	0	0	0	0	0	0	0	0	0	1	1	1	0	0	0	0
	1	1	2	3	8	4	6	1		0	0	1	0	0	0	0	0	0	0	0	0	1	0	0	0	0	0	0	0	1	0	0	0	0	0	0	0	0	0	0	1	0	0	1	0	0	0	0	0
	1	1	3	3	9	3	3	0		0	1	0	0	0	0	0	0	0	0	0	0	1	0	0	0	1	0	0	0	0	0	0	0	0	0	0	0	0	1	0	0	0	0	1	1	0	0	0	0
	1	1	2	6	6	6	6	1		0	1	0	0	0	0	0	0	0	0	0	0	0	1	0	0	0	1	0	0	0	0	0	0	0	0	0	0	0	0	0	1	0	0	2	0	0	1	0	0
	2	3	3	4	6	4	6	1		0	0	0	1	0	0	0	0	0	1	0	0	0	1	0	0	0	0	0	1	0	0	0	0	0	0	0	0	0	0	0	0	1	0	2	1	0	0	0	0
	1	1	3	1	8	6	4	0		0	0	0	0	0	0	0	0	1	0	0	0	0	0	1	0	0	0	0	0	1	0	0	0	0	0	0	0	0	0	0	1	0	0	2	0	0	0	0	1
	2	2	3	4	1	2	1	1		0	1	1	0	0	0	0	0	0	0	0	0	0	0	0	1	0	0	0	0	0	0	0	0	0	0	0	1	0	0	1	0	0	0	2	1	0	1	0	0
	1	1	2	4	9	5	5	0		0	0	0	0	1	0	0	0	0	0	0	0	0	1	0	0	0	0	0	0	0	0	0	0	0	1	0	0	0	0	0	1	0	0	1	0	0	0	0	1
	2	3	1	2	10	4	4	1		1	1	1	0	0	0	0	0	0	0	0	1	1	0	0	0	1	1	0	0	0	0	0	0	0	0	1	0	0	0	1	0	0	0	1	1	0	0	0	0
	2	2	2	3	3	5	3	1		0	1	0	0	0	0	0	0	0	0	0	0	1	0	0	0	1	0	0	0	0	0	0	0	0	0	0	0	0	1	0	0	0	0	2	0	0	0	0	0
	2	3	4	6	6	5	3	1		0	0	0	0	1	0	0	0	0	0	0	0	0	0	1	0	1	0	0	0	0	0	0	0	0	0	0	1	0	1	1	1	0	0	1	1	1	1	1	1
	1	1	1	3	1	2	1	1		0	1	1	1	1	0	1	1	1	1	0	1	1	1	0	0	1	0	1	1	1	1	0	0	0	0	0	0	0	1	1	1	0	0	1	1	1	1	1	1
	2	2	2	3	2	2	1	0		1	0	0	0	0	0	0	0	0	0	0	1	0	0	0	0	1	0	0	0	0	0	0	0	0	0	0	0	0	1	1	0	0	0	2	0	0	0	0	1
	1	1	2	6	9	4	1	0		1	1	0	0	0	0	0	0	0	0	0	1	1	0	0	0	1	1	0	0	0	0	0	0	0	0	0	0	0	1	0	0	0	0	1	1	0	1	0	0
	1	1	3	3	3	4	4	1		0	1	0	0	0	0	0	0	0	0	0	0	1	0	0	0	0	0	1	0	0	0	0	0	0	0	0	0	0	0	1	0	0	0	2	0	0	0	0	1
	2	0	4	3	4	2	7	0		0	0	1	0	0	0	0	0	0	0	0	0	0	0	1	0	0	1	0	0	0	0	0	0	0	0	0	0	0	0	0	1	0	0	1	0	0	0	0	0
	2	2	1	1	1	1	4	1		0	0	1	0	0	0	0	0	0	0	0	0	1	0	0	0	0	0	0	1	0	0	0	0	0	0	0	0	0	0	0	1	0	0	2	0	0	0	0	0
	2	2	1	1	1	1	3	1		0	1	0	0	0	0	0	0	0	0	0	1	0	0	0	0	0	1	0	0	0	0	0	0	0	0	0	0	0	0	1	0	0	0	1	0	1	0	0	0
	2	1	2	4	3	1	1	1		0	0	0	1	0	0	1	0	0	0	0	0	1	0	0	0	1	0	1	0	0	0	0	0	0	0	1	0	0	0	1	0	0	0	1	0	1	0	1	0
	2	1	1	3	6	3	3	1		1	0	0	0	0	0	0	0	0	1	0	1	0	0	0	0	0	0	1	0	0	0	1	0	0	0	0	0	0	1	0	0	0	0	1	0	1	1	0	0
	1	3	1	2	2	1	1	1		1	0	0	0	1	1	1	0	0	0	0	1	0	0	0	0	0	0	0	0	0	0	0	0	0	0	0	0	1	0	1	0	0	0	2	0	0	0	0	0
	2	1	1	1	1	6	3	1		0	1	0	0	0	0	0	0	0	0	0	1	0	0	0	0	1	0	0	0	0	0	0	0	0	0	0	1	0	0	0	0	1	0	1	1	0	0	0	0
	2	2	4	1	1	1	1	1		0	0	0	0	0	0	0	0	0	0	1	0	1	0	0	0	1	0	0	0	0	0	0	0	0	0	0	0	0	0	0	1	0	0	1	0	0	1	0	0
	2	0	1	1	1	1	1	1		1	0	0	0	0	0	0	0	0	0	0	1	0	0	0	0	1	0	0	0	0	0	0	0	0	0	0	0	0	0	0	0	0	1	1	1	0	0	0	0
	1	0	1	1	1	4	1	1		0	0	1	0	0	0	0	0	0	0	0	1	0	0	0	0	0	0	0	0	0	0	0	0	0	0	0	1	0	0	0	1	0	0	1	1	0	0	0	0
	1	1	2	3	8	2	3	1		0	0	0	0	0	1	0	0	0	0	0	0	0	0	0	1	1	0	0	0	0	0	0	0	0	0	0	0	0	0	0	1	0	0	2	0	0	1	0	0
	2	1	2	4	7	2	1	1		0	1	0	0	1	0	0	0	0	0	0	0	0	0	0	1	0	1	0	0	0	0	0	0	0	0	0	0	0	0	0	1	0	0	1	0	1	0	0	1
	2	1	2	6	9	2	1	1		0	0	1	0	0	0	0	0	0	0	0	1	1	0	0	0	0	1	0	0	0	0	0	0	0	0	0	0	0	1	1	1	0	0	1	1	1	1	0	0
	2	1	4	3	9	3	2	1		0	0	0	0	1	0	1	0	1	0	0	1	0	1	1	0	0	0	1	1	0	1	0	1	0	0	0	0	0	0	1	1	0	0	1	0	1	0	1	1
	1	1	1	1	1	6	3	1		0	1	0	0	0	1	1	1	1	0	0	1	0	0	1	0	0	0	0	1	1	0	1	0	1	0	0	0	0	1	0	0	0	0	1	0	1	1	0	1
	1	2	1	3	8	2	5	1		0	1	0	0	0	0	0	0	1	0	0	0	0	1	1	0	1	0	0	0	1	0	0	1	0	0	1	0	0	1	1	1	0	0	1	0	1	0	1	1
	2	1	1	2	6	5	3	1		0	1	0	1	0	0	0	1	1	0	0	1	0	1	1	0	1	1	1	1	0	1	0	0	0	0	1	1	0	1	1	1	0	0	1	1	1	0	1	0
	1	1	1	6	1	3	3	1		0	0	0	0	1	0	0	0	0	0	0	0	0	1	1	0	1	0	0	1	1	1	1	0	0	0	1	1	0	0	0	1	0	0	1	0	0	0	1	1
	2	2	1	6	1	6	3	1		1	1	0	1	0	1	1	1	1	0	0	0	0	0	1	0	1	1	1	0	1	0	1	0	0	1	0	1	0	1	1	1	0	0	1	1	0	0	1	1
	1	1	1	2	4	3	2	1		1	0	0	0	1	1	1	0	1	0	0	0	1	1	1	0	1	1	1	0	1	0	1	1	0	1	1	0	0	1	0	1	0	0	2	0	0	1	1	0
	2	2	1	4	6	6	5	1		1	1	1	1	1	1	0	0	0	1	0	1	1	0	1	0	1	0	0	1	1	1	0	1	0	0	0	0	0	1	0	0	0	0	1	1	0	0	1	0
	1	2	2	3	6	6	7	1		0	1	0	1	0	1	0	0	1	0	0	1	1	1	0	0	1	0	0	1	1	0	0	1	0	0	1	0	0	0	0	1	0	0	1	0	0	1	1	0
	1	2	1	3	2	2	5	1		0	1	0	0	1	1	0	0	0	0	0	0	1	0	1	0	0	0	1	0	1	1	1	1	1	0	1	0	0	0	1	0	0	0	1	0	1	0	1	1
	2	1	1	2	1	5	5	1		1	1	1	1	0	1	0	1	0	0	0	1	1	0	0	0	1	0	1	1	1	1	1	0	0	0	0	1	0	1	0	1	0	0	2	0	1	1	1	1
	1	1	1	3	6	3	1	0		1	0	1	1	1	1	1	1	1	1	0	1	1	1	1	0	1	1	0	0	1	1	0	1	0	0	0	0	0	1	0	0	0	0	1	0	0	1	1	1
	1	1	1	3	1	2	5	1		0	0	0	1	1	0	0	0	1	1	0	1	0	0	0	0	1	1	0	1	1	0	0	0	0	1	1	0	0	1	1	0	0	0	1	1	1	0	1	1
	2	1	2	4	1	2	2	0		0	0	1	1	1	1	0	1	0	0	0	1	1	0	1	0	1	1	1	1	0	1	0	0	0	0	0	0	0	1	0	1	0	0	1	0	0	1	1	1
	2	1	1	3	9	2	7	1		1	1	1	0	1	0	0	1	0	0	0	1	0	1	1	0	1	0	0	1	1	0	1	0	0	0	0	0	0	1	1	1	0	0	2	0	1	1	1	0
	2	1	2	1	7	6	5	1		0	0	0	0	0	1	0	0	1	1	0	1	0	1	1	0	1	0	0	1	0	1	0	1	0	0	1	0	0	0	1	1	0	0	1	0	0	0	1	0
	1	2	2	2	2	3	3	1		1	0	0	1	0	1	0	1	0	1	0	0	1	1	1	0	1	0	0	1	1	0	0	1	0	0	1	1	0	0	0	1	0	0	1	0	1	1	1	1
	1	1	1	4	3	3	3	1		1	1	0	0	0	0	0	1	1	1	0	1	1	0	1	0	1	0	1	1	1	1	0	1	0	0	1	1	0	0	1	0	0	0	1	1	1	1	0	1
	2	1	4	4	1	5	5	1		1	1	1	1	1	0	0	1	1	0	0	0	0	0	1	0	1	0	0	1	0	1	1	1	0	0	1	1	0	1	1	1	0	0	1	0	0	1	1	1
	1	2	2	3	6	6	5	1		0	0	0	1	1	1	1	1	1	0	0	0	1	0	1	0	1	1	0	1	1	0	0	1	1	0	1	1	0	0	0	0	0	1	1	0	1	0	1	1
	2	2	1	4	6	6	3	1		1	0	0	0	1	1	0	0	1	0	0	1	1	1	1	0	1	0	0	0	0	1	1	1	0	0	1	1	0	0	1	0	0	0	1	0	1	1	1	1
	2	1	1	1	3	3	2	1		1	0	0	0	1	1	0	1	1	0	0	0	1	1	0	0	1	0	0	0	0	1	0	1	0	0	1	0	0	1	1	1	0	0	1	1	0	0	1	1
	1	1	2	6	4	5	2	1		0	1	1	0	1	0	0	1	0	0	0	0	1	0	1	0	1	0	0	0	1	1	0	1	0	1	0	0	0	1	0	1	0	0	1	0	0	0	1	1
	1	1	1	5	5	2	1	1		1	0	0	0	0	0	0	1	1	0	0	1	0	0	0	0	0	0	1	0	0	0	0	0	0	0	0	0	0	0	0	1	0	0	2	0	0	0	0	0
	1	0	1	1	1	6	7	1		1	1	0	0	0	1	0	1	1	1	0	1	0	1	1	0	1	1	0	1	1	0	1	1	0	1	0	0	0	1	0	1	0	0	1	0	0	0	0	1
	1	1	1	3	2	6	5	1		1	1	1	0	0	1	0	1	1	1	0	1	0	0	1	0	1	1	1	1	1	0	1	1	1	0	1	0	0	0	1	0	0	0	1	0	1	1	1	1
	2	2	1	3	3	1	3	1		1	1	1	1	0	1	1	1	0	0	0	1	0	1	1	0	1	0	0	1	1	1	0	0	0	0	1	0	0	0	0	1	0	0	1	0	0	0	0	1
	1	2	2	3	3	6	5	1		1	1	0	1	1	0	1	0	1	0	0	1	0	0	1	0	1	0	0	1	1	0	1	1	0	1	0	1	0	0	0	1	0	0	1	0	1	0	1	1
	1	2	1	3	2	4	3	1		1	1	0	1	1	0	0	1	1	0	0	0	0	0	1	0	1	1	0	1	1	0	1	1	0	0	0	0	0	0	1	1	0	0	1	0	1	0	1	1
	1	0	4	2	2	2	2	1		0	1	0	0	0	0	1	0	1	1	0	1	1	1	1	0	0	1	0	1	1	0	1	0	0	1	1	0	0	0	1	1	0	0	1	1	1	0	1	0
	2	0	3	3	2	5	3	1		0	0	0	1	1	0	0	1	1	1	0	0	0	0	0	1	1	0	0	1	1	1	1	1	0	0	1	1	0	1	1	1	0	0	1	0	1	1	0	1
	1	2	1	3	1	2	1	1		1	1	1	1	1	1	1	1	1	1	0	0	0	0	1	0	1	0	1	1	0	0	0	0	0	0	0	1	0	0	0	1	0	0	2	1	1	0	0	0
	1	2	1	4	2	4	2	1		1	1	0	1	1	0	0	1	0	0	0	0	0	1	1	0	1	0	1	1	0	1	0	1	0	0	1	0	0	0	1	0	0	0	1	0	0	0	1	1
	1	1	1	1	1	6	1	1		1	1	1	0	1	1	0	0	1	0	0	1	1	1	0	0	1	0	0	0	0	1	0	1	0	0	0	0	0	0	1	1	0	0	1	0	1	1	1	0
	2	1	1	1	2	6	5	1		1	1	0	1	1	1	0	1	1	0	0	0	0	0	0	1	0	1	0	1	1	0	0	1	0	0	1	0	0	0	0	0	0	1	1	0	1	0	0	1
	1	2	1	2	2	1	3	1		0	0	1	1	1	0	1	1	0	0	0	1	1	1	0	0	1	1	0	0	1	1	0	0	1	0	0	1	0	0	1	1	0	0	1	0	0	0	1	1
	2	1	1	4	8	1	2	1		1	0	1	1	0	0	0	1	1	1	0	0	1	1	1	0	1	0	0	0	1	1	1	0	0	0	1	1	0	0	1	1	0	0	1	0	0	0	1	1
	2	2	2	3	6	6	3	1		1	0	1	1	0	0	0	1	0	1	0	1	0	0	0	0	1	1	0	1	0	1	0	1	0	0	1	1	0	0	0	1	0	0	1	0	0	0	1	1
	2	0	1	3	6	5	3	1		0	1	1	0	1	1	1	1	1	0	0	0	1	1	1	0	1	1	0	0	1	0	1	0	0	0	0	1	0	0	0	1	0	0	1	0	0	0	1	1
	2	0	1	4	4	2	3	0		0	0	0	0	1	0	0	0	1	0	0	1	1	1	1	0	1	0	0	0	0	1	1	1	1	0	1	0	0	0	1	1	0	0	1	0	1	1	0	0
	2	0	1	6	6	2	2	1		1	1	1	0	0	0	0	0	0	1	0	1	1	1	1	0	1	0	0	1	0	0	0	1	0	1	1	1	0	0	0	1	0	0	1	0	1	0	1	0
	1	0	4	3	4	6	2	1		1	1	0	1	1	0	0	0	0	0	0	0	1	1	0	0	1	0	0	1	0	0	1	1	1	0	1	0	0	0	0	1	0	0	1	0	0	0	1	1
	2	0	3	2	2	1	7	1		0	1	1	0	0	1	0	1	0	0	0	1	0	1	0	0	0	0	1	1	0	0	0	1	0	0	1	1	0	1	1	0	0	0	1	1	0	0	0	0
	1	2	4	3	1	3	2	1		0	0	0	0	1	0	0	0	1	0	0	0	0	1	1	0	0	0	0	1	1	0	1	1	0	1	1	1	0	0	1	0	0	0	1	0	0	0	1	1
	2	1	1	1	6	6	2	1		1	0	0	0	1	0	0	0	1	0	0	1	1	1	0	0	1	1	0	1	0	0	1	0	0	0	1	0	0	1	1	0	0	0	1	1	0	1	1	0
	1	2	2	3	1	4	5	1		1	0	0	1	0	0	0	1	1	0	0	1	1	1	1	0	1	1	1	1	0	1	0	1	1	0	0	0	0	0	0	1	0	0	1	1	1	0	0	1
	1	1	2	4	2	6	7	1		1	0	0	0	1	0	1	1	1	1	0	0	0	1	1	0	0	1	0	0	0	0	1	1	1	0	0	1	0	1	0	1	0	0	1	0	1	0	1	1
	2	1	1	2	1	3	3	1		1	1	0	1	0	0	0	0	1	0	0	1	1	1	1	0	1	0	0	1	1	1	1	0	1	0	1	1	0	1	1	1	0	0	1	0	0	1	1	1
	2	1	4	1	7	5	3	1		0	1	0	0	0	0	0	0	0	1	0	0	0	1	1	0	1	1	0	1	0	0	1	0	0	0	1	0	0	1	1	1	0	0	1	1	0	0	1	1
	1	1	1	2	6	5	2	1		1	0	0	0	1	0	1	1	1	1	0	1	0	1	1	0	1	0	0	1	1	0	0	0	0	0	0	1	0	1	0	0	0	0	2	0	0	0	0	1
	1	1	1	3	3	5	3	1		1	0	0	0	0	0	0	1	1	0	0	1	1	1	0	0	1	1	0	0	0	0	0	1	0	0	1	0	0	0	1	0	0	0	1	0	1	0	1	1
	1	2	1	1	4	2	3	1		0	0	0	1	1	0	0	1	0	0	0	0	0	0	1	0	1	0	0	1	1	0	1	1	0	0	1	0	0	0	1	0	0	0	1	1	0	1	1	1
	1	2	2	2	1	5	5	1		1	0	0	0	0	0	0	0	0	0	0	1	0	1	0	0	1	0	0	1	1	1	0	1	1	0	1	0	0	0	0	1	0	0	1	0	1	1	1	1
	1	3	1	2	1	2	1	1		1	1	1	1	0	0	0	0	0	0	0	1	1	0	0	0	0	0	1	1	0	1	0	0	0	0	0	0	0	1	1	1	0	0	1	0	1	1	0	1
	1	1	1	5	8	1	1	0		1	1	1	1	1	1	1	1	1	1	0	1	1	1	1	0	1	1	1	1	1	1	1	1	1	1	0	0	0	1	1	1	0	0	1	0	0	1	0	0
	1	1	1	1	2	1	1	1		1	1	0	0	0	0	0	0	0	0	0	0	0	1	0	0	1	1	0	0	0	0	0	0	0	0	0	0	0	0	1	0	0	0	2	0	0	0	1	0
	1	1	2	1	1	2	2	1		1	1	1	1	1	0	0	0	0	0	0	0	1	0	0	0	1	0	1	0	0	0	0	0	0	0	0	0	0	1	1	1	0	0	1	0	0	1	1	1
	1	1	2	2	8	3	5	0		0	1	1	0	0	0	0	0	0	1	0	1	1	1	1	0	1	0	0	1	1	0	0	0	0	0	0	0	0	0	0	0	0	1	2	0	1	0	0	0
	1	0	2	2	5	3	2	1		0	1	0	0	0	0	0	0	0	0	0	0	1	0	0	0	1	0	0	0	0	0	0	0	0	0	0	0	0	0	1	0	0	0	1	0	1	0	0	0
	2	1	3	4	8	1	3	0		0	0	1	0	0	0	0	0	0	0	0	0	0	0	1	0	0	0	0	0	0	0	0	0	0	0	0	0	1	0	0	1	0	0	2	0	0	0	0	1
	1	1	1	4	8	4	2	1		0	0	1	0	0	0	0	0	0	0	0	0	0	1	0	0	0	1	0	0	0	0	0	0	0	0	0	0	0	0	1	0	0	0	2	0	0	0	0	1
	2	2	3	6	10	1	1	0		1	1	1	1	1	1	1	1	1	1	0	0	1	0	0	0	0	1	0	0	0	0	0	0	0	0	0	0	0	0	0	1	0	0	1	0	1	1	0	0
	2	1	2	2	9	4	4	0		0	0	0	0	0	1	0	0	0	0	0	0	0	1	0	0	0	0	0	0	1	0	0	0	0	0	0	0	0	0	1	0	0	0	1	1	0	0	0	0
	1	0	1	1	1	1	1	1		0	0	1	0	0	0	0	0	0	0	0	1	0	0	0	0	0	0	0	0	0	0	0	0	1	0	0	0	0	0	0	0	0	1	1	1	0	0	0	0
	2	0	1	1	1	1	1	1		0	0	1	0	0	0	0	0	0	0	0	1	0	0	0	0	0	0	0	0	0	0	0	0	1	0	0	0	0	0	0	0	0	1	1	1	0	0	0	0
	2	2	1	5	8	2	3	1		0	1	0	0	0	0	0	0	0	0	0	1	0	0	0	0	0	0	1	0	0	0	0	0	0	0	0	0	0	0	0	1	0	0	1	0	0	0	0	0
	1	1	3	4	1	3	1	1		0	0	1	0	0	0	0	0	0	0	0	0	0	0	1	0	0	0	0	0	0	0	0	0	0	0	0	0	1	0	1	0	0	0	2	0	0	0	1	0
	1	1	1	1	2	3	1	1		0	1	1	1	1	1	0	0	0	0	0	0	1	0	1	0	1	1	1	0	0	0	0	0	0	0	0	0	0	0	1	1	0	0	2	0	1	1	0	0
	1	0	1	1	2	2	3	1		0	1	0	0	0	0	0	0	0	0	0	0	1	0	0	0	1	0	0	0	0	0	0	0	0	0	0	0	0	0	0	1	0	0	1	0	1	0	0	0
	1	1	1	2	1	2	1	1		0	0	1	0	0	0	0	0	0	0	0	0	1	0	0	0	0	1	0	0	0	0	0	0	0	0	0	0	0	0	1	0	0	0	1	0	1	0	0	0
	2	1	1	6	4	1	1	1		1	1	1	1	1	1	1	1	1	1	0	0	1	0	1	0	1	0	1	1	1	0	0	1	1	0	0	1	0	0	0	0	0	1	1	0	1	1	0	0
	1	1	1	6	10	3	1	0		0	0	0	0	0	0	0	0	0	1	0	1	1	0	0	0	1	0	1	0	0	0	0	0	0	0	0	0	0	1	0	0	0	0	1	0	0	0	0	0
	1	1	2	5	3	1	6	1		0	0	1	0	1	0	1	0	1	0	0	1	1	1	1	0	0	0	1	1	1	0	0	0	0	0	0	0	0	1	1	1	0	0	2	0	0	0	0	0
	1	0	4	3	2	3	4	0		0	0	1	0	1	1	0	1	1	0	0	0	1	1	1	0	0	0	0	0	1	0	0	1	0	1	0	0	0	0	1	1	1	0	2	0	1	1	1	1
	1	1	3	4	2	3	1	0		1	0	0	0	0	0	0	0	0	0	0	1	0	0	0	0	1	0	0	0	0	0	0	0	0	0	0	0	0	1	0	0	0	0	1	1	1	1	0	0
	1	2	1	2	1	2	1	1		0	0	0	0	0	0	0	1	0	0	0	1	1	0	1	0	0	0	1	0	0	0	0	0	0	0	0	1	0	1	0	0	0	0	1	0	0	0	0	0
	1	1	1	5	10	5	1	1		1	1	1	1	1	1	1	1	1	1	0	1	1	0	0	0	1	1	1	1	1	1	1	1	1	1	1	1	0	0	0	1	0	0	1	0	0	1	0	0
	2	1	1	5	3	3	1	0		1	1	1	1	1	1	1	1	1	1	0	0	1	1	0	0	1	1	1	1	1	1	1	1	1	1	1	1	0	1	1	1	0	0	1	0	0	1	0	0
	1	1	1	3	5	3	3	1		0	1	0	0	0	0	0	0	0	0	0	0	0	1	0	0	1	0	0	0	0	0	0	0	0	0	0	0	0	1	0	0	0	0	1	0	0	0	0	0
	1	1	1	1	1	2	2	1		0	0	0	1	0	0	0	0	0	0	0	0	0	1	0	0	1	0	0	0	0	0	0	0	0	0	0	0	0	0	0	1	0	0	2	0	0	0	1	0
	1	1	1	3	2	4	1	1		0	0	1	0	0	1	0	1	0	0	0	0	0	1	1	0	1	0	1	0	0	0	0	0	0	0	0	0	0	0	0	1	0	0	2	0	0	0	1	0
	1	2	1	2	3	2	1	1		1	1	1	1	1	1	1	1	0	0	0	1	1	0	0	0	0	0	1	1	1	1	0	0	1	1	0	0	0	1	1	1	0	0	2	1	1	1	0	1
	2	2	1	2	3	2	1	1		0	1	1	0	1	0	1	1	0	1	0	1	1	0	0	0	1	0	0	1	1	0	0	0	0	1	0	0	0	1	1	1	0	0	1	1	1	1	0	0
	1	2	3	2	2	2	1	1		1	1	1	1	1	1	1	1	0	0	0	1	1	0	0	0	1	0	0	0	1	1	0	1	1	1	0	0	0	1	1	1	0	0	2	1	1	0	0	0
	1	2	1	2	2	2	1	1		0	1	0	1	1	0	1	0	1	0	0	1	1	0	0	0	1	0	0	1	0	0	1	1	1	0	0	0	0	0	0	1	0	0	2	1	1	1	1	0
	2	2	1	2	3	2	1	1		0	1	0	1	0	1	0	1	1	0	0	1	1	0	0	0	0	1	0	0	1	1	1	0	0	0	0	0	0	0	0	1	0	0	1	0	1	1	0	0
	1	2	1	4	3	2	1	1		0	1	0	0	1	0	1	0	1	0	0	0	1	0	1	0	0	0	1	0	1	0	1	0	1	0	0	0	0	1	1	0	0	0	1	1	1	0	0	0
	2	2	1	3	2	2	1	1		0	1	0	0	1	1	0	1	0	0	0	1	1	1	0	0	0	1	0	1	0	1	0	1	0	0	0	0	0	1	1	1	0	0	1	0	1	1	0	0
	1	1	1	4	1	2	1	0		0	0	1	1	1	0	0	0	0	0	0	1	1	0	0	0	0	0	1	0	1	0	0	0	0	0	0	0	0	0	1	0	0	0	1	0	0	1	0	0
	2	2	3	2	6	2	1	1		0	0	0	0	1	0	0	1	1	0	0	0	1	1	0	0	0	0	0	1	1	0	1	0	0	0	0	0	0	0	0	1	0	0	1	0	1	0	1	0
	1	2	1	5	8	2	1	1		0	1	0	0	1	0	1	0	1	0	0	0	1	1	0	0	0	1	0	1	0	1	0	1	0	1	0	0	0	0	1	0	0	0	1	0	0	1	0	1
	2	2	1	5	4	2	1	1		0	0	1	0	0	0	1	0	0	0	0	0	1	0	0	0	0	0	0	0	0	0	0	0	1	0	0	0	0	1	0	0	0	0	2	0	0	1	0	0
	1	0	2	4	10	2	1	1		0	0	1	0	1	0	0	0	0	0	0	0	0	0	0	1	1	0	1	0	1	0	0	0	0	0	0	0	0	1	1	0	0	0	1	1	1	0	0	0
	1	1	3	2	3	1	1	1		0	1	1	0	0	0	0	0	0	0	0	0	1	0	1	0	0	1	0	0	0	0	0	0	0	0	0	0	0	0	0	1	0	0	1	0	0	1	1	0
	1	2	1	3	6	3	3	1		0	0	1	0	0	0	0	0	0	0	0	0	0	0	1	0	0	0	0	0	1	0	0	0	1	0	0	0	0	0	1	1	0	0	2	0	0	1	0	0
	2	1	3	3	8	3	2	0		0	1	1	0	0	0	0	0	0	0	0	0	1	0	0	0	1	0	0	1	0	0	0	0	0	0	0	0	0	0	1	1	0	0	2	0	0	0	0	0
	1	1	1	2	1	1	3	1		0	0	0	0	1	0	0	0	0	0	0	0	1	0	0	0	0	0	0	0	1	0	0	0	0	0	0	0	0	0	0	1	0	0	2	1	0	0	0	0
	2	2	3	4	8	2	3	1		1	0	0	0	0	0	0	0	0	0	0	0	1	0	0	0	1	0	0	0	0	0	0	0	0	0	0	0	0	0	0	1	0	0	2	0	0	0	0	1
	1	1	2	2	2	2	5	1		0	1	0	1	0	0	0	0	0	0	0	0	1	0	0	0	1	1	0	0	0	0	0	0	0	0	0	0	0	1	0	0	0	0	1	0	0	0	0	0
	2	1	4	5	3	3	4	1		0	0	0	0	0	0	1	0	0	0	0	0	0	1	0	0	0	0	0	1	0	0	0	0	0	0	0	0	0	0	0	1	0	0	2	0	1	0	0	0
	1	1	1	3	8	2	1	1		0	0	0	0	0	0	0	0	0	0	1	0	0	0	0	1	0	0	1	1	0	0	0	0	0	0	0	0	0	0	1	0	0	0	2	0	1	0	0	0
	2	0	3	1	8	2	3	1		0	1	0	0	0	0	0	0	0	0	0	0	0	1	0	0	1	0	0	0	0	0	0	0	0	0	0	0	0	0	0	1	0	0	2	0	0	0	1	0
	1	1	2	3	8	3	5	1		0	1	0	1	0	0	0	0	0	0	0	0	0	1	0	0	0	0	1	0	1	0	0	0	0	0	0	0	0	0	0	1	0	0	2	0	0	1	1	0
	1	3	1	1	1	2	2	1		0	0	0	0	0	0	0	0	0	0	1	1	1	0	0	0	0	0	0	0	0	0	0	0	0	0	0	0	1	0	1	0	0	0	2	0	0	0	0	0
	2	1	3	3	3	4	3	1		0	0	1	0	0	0	0	0	0	0	0	0	1	0	0	0	1	0	0	0	0	0	0	0	0	0	0	0	0	1	0	0	0	0	2	1	0	0	0	0
	1	1	3	3	2	2	2	1		1	0	0	0	0	0	0	0	0	0	0	0	1	0	0	0	1	0	0	0	0	0	0	0	0	0	0	0	0	0	1	0	0	0	1	0	0	1	0	0
	2	1	2	4	8	4	5	0		1	0	0	0	0	0	0	0	0	0	0	0	0	1	0	0	0	0	1	0	0	0	0	0	0	0	0	1	0	0	0	1	0	0	1	0	1	0	0	0
	1	1	2	2	1	2	2	1		0	0	1	0	0	0	0	0	0	0	0	0	0	0	0	1	0	1	0	0	0	0	0	0	0	0	0	0	0	0	0	1	0	0	1	0	0	0	1	0
	2	1	2	3	3	5	4	0		0	0	1	1	0	0	0	0	0	0	0	0	0	1	1	0	0	0	0	1	1	0	0	0	0	0	0	0	0	0	0	0	0	1	2	0	0	0	0	0
	2	1	3	3	2	5	2	1		0	1	0	0	0	0	0	0	0	0	0	0	0	1	0	0	0	0	1	0	0	0	0	0	0	0	0	0	0	0	1	0	0	0	2	0	1	0	0	0
	2	1	3	2	2	1	1	1		0	0	1	0	0	0	0	0	0	0	0	0	1	0	0	0	1	0	0	0	0	0	0	0	0	0	0	0	0	0	1	0	0	0	2	0	1	0	0	0
	1	3	3	4	3	4	4	1		0	1	0	1	0	0	0	0	0	0	0	0	0	1	0	0	0	0	1	1	1	0	0	0	0	0	0	0	0	0	0	1	0	0	2	0	0	0	0	1
	2	1	3	4	8	2	2	1		0	0	1	0	0	0	0	0	0	0	0	0	0	1	0	0	1	0	0	0	0	0	0	0	0	0	0	1	0	0	0	1	0	0	2	0	0	0	0	1
	1	2	1	4	3	5	1	1		0	0	1	0	0	1	0	1	0	0	0	0	1	1	0	0	0	1	0	1	1	0	0	0	0	0	0	0	0	0	1	0	0	0	2	0	0	0	0	0
	2	2	3	3	3	2	2	1		0	1	0	0	0	0	0	0	0	0	0	0	1	0	0	0	0	1	0	0	0	0	0	0	0	0	0	0	0	0	1	0	0	0	2	0	0	0	1	0
	1	1	4	3	3	2	5	1		1	0	0	0	0	0	0	0	0	0	0	0	1	0	0	0	1	0	0	0	0	0	0	0	0	0	0	0	0	0	0	1	0	0	2	0	0	0	1	0
	2	2	1	4	2	1	1	1		0	0	1	1	0	1	0	0	0	0	0	0	0	0	1	0	0	0	0	1	1	0	0	0	1	1	0	0	0	0	1	0	0	0	1	0	0	0	0	0
	1	2	1	4	3	4	6	0		0	1	0	1	0	0	0	0	0	0	0	0	1	1	0	0	0	1	1	0	0	0	0	0	0	0	0	0	0	0	1	1	0	0	2	0	0	0	0	0
	1	1	1	4	2	3	1	1		0	1	1	1	0	0	0	0	0	0	0	1	0	1	0	0	1	0	1	1	0	1	0	1	1	1	0	0	0	1	0	0	0	0	1	1	1	0	0	0
	1	1	3	3	6	4	4	1		0	0	1	0	0	0	0	0	0	0	0	0	0	0	1	0	0	0	0	0	1	0	0	0	0	0	0	0	0	0	0	1	0	0	2	0	0	0	1	0
	1	1	3	2	6	2	3	1		0	0	1	0	0	0	0	0	0	0	0	0	0	1	0	0	1	0	0	0	0	0	0	0	0	0	0	0	0	0	0	1	0	0	1	0	0	1	0	0
	2	1	2	3	2	3	3	1		0	0	1	0	0	0	0	0	0	0	0	0	1	0	0	0	0	0	1	0	0	0	0	0	0	0	0	0	0	0	0	1	0	0	2	0	1	0	0	0
	1	1	2	3	2	3	3	1		0	1	0	0	0	0	0	0	0	0	0	0	1	0	0	0	0	1	0	0	0	0	0	0	0	0	0	0	0	0	0	1	0	0	2	1	0	0	0	0
	2	1	2	6	3	3	1	0		0	1	0	0	1	0	0	1	0	0	0	1	1	1	0	0	0	0	1	0	0	0	0	0	0	0	0	0	0	0	1	0	0	0	2	1	0	1	0	0
	1	3	3	3	8	5	3	0		0	0	1	0	0	0	0	0	0	0	0	0	0	1	0	0	1	0	0	0	0	0	0	0	0	0	0	0	0	0	0	1	0	0	1	0	0	1	0	0
	1	0	3	4	2	3	5	1		1	0	0	0	0	0	0	0	0	0	0	1	0	0	0	0	1	0	0	0	0	0	0	0	0	0	0	0	0	1	0	0	0	0	1	0	0	0	0	1
	2	0	1	4	8	3	6	0		0	1	0	0	0	0	0	0	0	0	0	0	0	1	0	0	0	0	0	1	0	0	0	0	0	0	0	0	0	0	0	1	0	0	1	0	1	0	0	0
	1	0	2	3	2	2	2	1		0	0	1	0	0	0	0	0	0	0	0	0	0	0	1	0	0	0	0	1	0	0	0	0	0	0	0	0	0	0	0	0	0	1	2	0	0	0	0	0
	2	1	3	3	3	2	2	1		0	0	1	0	0	1	0	0	1	0	0	0	1	0	1	0	0	0	1	0	1	0	0	0	0	0	0	0	0	1	1	1	0	0	2	0	0	0	0	0
	2	1	2	4	3	4	6	0		0	0	0	0	0	0	0	0	0	0	1	0	0	0	0	1	0	0	0	1	0	0	0	0	0	0	0	0	0	0	0	1	0	0	1	0	0	0	0	0
	2	1	1	3	2	3	2	1		1	1	1	1	1	1	1	1	1	1	0	1	1	1	1	0	1	1	1	1	1	1	1	1	1	1	1	1	0	1	1	1	0	0	1	0	0	1	0	0
	1	1	2	1	1	1	1	1		1	1	1	1	1	0	0	0	0	1	0	0	0	1	0	0	1	1	1	1	1	1	1	1	1	1	0	0	0	1	1	1	0	0	2	0	1	0	0	0
	1	1	2	5	8	6	6	1		0	0	0	0	0	0	0	0	0	0	1	0	0	1	0	0	0	0	0	0	0	0	0	0	0	0	0	0	1	0	0	0	0	1	2	0	0	0	0	0
	1	1	3	3	3	2	4	0		0	0	1	0	0	0	0	0	0	0	0	0	1	0	0	0	0	1	0	0	0	0	0	0	0	0	0	1	0	0	0	1	0	0	1	0	0	0	0	0
	1	1	3	2	7	4	5	1		0	0	1	0	0	0	0	0	0	0	0	0	0	0	1	0	0	0	1	0	0	0	0	0	0	0	0	0	0	1	0	0	0	0	2	0	0	1	0	0
	1	1	3	3	8	3	5	0		0	0	0	0	1	0	0	0	0	0	0	0	1	0	0	0	0	0	0	0	0	0	0	1	0	0	0	0	0	0	0	1	0	0	1	0	1	0	0	0
	1	1	2	2	2	2	3	1		0	0	0	1	0	0	0	0	0	0	0	0	1	0	0	0	0	0	1	0	0	0	0	0	0	0	0	0	0	0	0	1	0	0	1	0	0	1	0	0
	1	1	3	5	6	5	3	1		0	0	1	0	0	0	0	0	0	0	0	0	0	1	0	0	0	0	1	0	0	0	0	0	0	0	0	0	0	0	1	0	0	0	2	0	1	0	0	0
	1	1	2	4	2	3	5	1		0	1	0	0	0	0	0	0	0	0	0	0	1	0	0	0	0	1	0	0	0	0	0	0	0	0	0	0	0	0	0	1	0	0	1	0	1	0	0	0
	1	1	3	3	4	5	5	0		0	0	1	0	0	0	0	0	0	0	0	0	0	1	0	0	0	0	1	0	0	0	0	0	0	0	0	0	0	0	0	1	0	0	2	0	1	0	0	0
	1	1	1	6	5	1	1	1		1	0	0	0	0	0	0	0	0	0	0	1	0	0	0	0	1	0	0	0	0	0	0	0	0	0	0	0	0	1	0	0	0	0	2	1	0	0	0	0
	2	2	3	3	10	4	5	1		0	0	1	0	0	0	0	0	0	0	0	0	1	0	0	0	0	1	0	0	0	0	0	0	0	0	0	0	0	0	1	0	0	0	1	0	1	0	0	0
	1	1	3	3	9	5	6	1		0	0	0	1	0	0	0	0	0	0	0	0	0	0	1	0	0	0	1	0	0	0	0	0	0	0	0	0	0	0	0	1	0	0	2	0	0	1	0	0
	1	2	2	3	1	2	1	1		1	0	1	0	1	0	0	0	1	1	0	1	0	0	1	0	0	1	1	0	0	1	0	1	0	1	1	0	0	0	1	1	0	0	1	1	1	1	1	0
	2	1	1	2	3	2	5	1		1	1	0	1	0	0	1	0	0	1	0	1	1	0	1	0	0	1	1	1	0	1	0	1	0	1	0	0	0	0	1	1	0	0	1	0	1	1	0	0
	2	1	2	4	3	3	7	1		0	1	0	1	0	0	1	1	0	1	0	0	0	1	1	0	0	1	1	0	0	0	0	1	0	1	1	1	0	0	1	1	0	0	1	1	0	1	0	0
	2	1	1	4	2	2	5	1		0	0	1	1	1	0	0	1	1	0	0	1	1	1	0	0	0	1	1	1	0	1	0	1	0	1	0	0	0	0	1	0	0	0	1	0	1	1	1	0
	2	1	1	3	2	1	2	0		1	0	0	1	1	0	0	0	1	1	0	0	0	1	1	0	0	1	1	0	0	0	0	1	1	1	1	0	0	0	1	1	0	0	1	0	1	0	1	1
	1	1	1	3	2	2	2	1		1	1	1	0	0	0	1	1	0	1	0	0	0	1	1	0	0	1	1	1	0	0	1	1	0	0	1	1	0	0	1	0	0	0	1	1	1	0	1	0
	1	1	1	2	2	3	2	1		0	1	0	1	0	0	1	1	0	1	0	0	1	1	1	0	0	1	0	0	0	0	0	1	1	1	1	1	0	0	1	0	0	0	1	0	0	1	0	0
	2	1	1	3	2	3	5	0		1	1	0	0	0	0	1	1	0	1	0	1	1	0	1	0	0	0	0	0	1	1	0	1	0	1	1	1	0	0	1	1	0	0	1	0	1	0	1	0
	1	1	1	3	3	2	5	1		1	0	0	1	1	0	1	1	0	0	0	1	1	1	0	0	1	1	1	0	1	0	0	1	1	1	0	0	0	1	1	0	0	0	1	0	0	0	1	1
	2	1	1	3	3	2	2	0		0	0	0	1	1	0	1	1	1	0	0	1	0	1	1	0	0	0	0	1	0	1	0	1	1	1	1	0	0	0	1	1	0	0	1	1	0	0	1	0
	1	1	1	2	2	3	2	1		0	0	1	0	0	0	1	1	1	1	0	1	1	1	1	0	0	0	1	1	0	0	0	1	0	1	1	1	0	0	1	0	0	0	1	0	1	1	1	0
	2	1	1	2	7	1	5	1		1	1	1	0	0	0	0	1	1	1	0	0	0	1	1	0	0	1	1	1	1	0	1	1	1	0	0	0	0	0	1	1	0	0	1	0	1	1	0	0
	2	1	1	2	2	2	2	1		0	0	0	1	0	0	1	1	1	1	0	1	1	1	0	0	0	1	1	1	0	1	0	1	0	1	0	0	0	0	1	1	0	0	1	0	1	1	0	1
	1	1	1	2	5	1	2	1		0	1	0	1	0	1	1	1	1	0	0	1	0	1	1	0	0	1	0	1	0	0	0	1	1	0	1	1	0	0	1	1	0	0	1	1	1	1	0	1
	1	1	1	2	1	1	2	0		0	1	0	1	1	0	1	1	0	0	0	0	0	1	1	0	0	0	1	1	0	1	0	1	0	1	0	1	0	0	1	0	0	0	1	0	0	0	1	1
	2	2	1	3	2	3	5	1		1	0	0	1	1	0	0	0	1	1	0	0	0	1	1	0	0	1	0	1	0	0	0	1	0	1	1	1	0	0	1	1	0	0	1	0	1	1	0	0
	2	1	1	3	3	2	5	0		0	0	0	1	1	0	1	1	0	1	0	1	0	0	1	0	0	1	0	0	0	1	0	1	1	1	1	0	0	1	1	1	0	0	1	1	0	0	0	1
	2	1	1	4	2	2	7	1		0	1	0	1	0	0	1	1	0	1	0	1	0	1	1	0	1	0	1	0	1	1	1	0	0	0	1	0	0	1	0	1	0	0	1	1	1	0	1	0
	2	1	1	3	3	3	5	1		1	0	0	1	0	0	0	1	1	1	0	1	0	1	1	0	1	1	1	0	1	0	0	1	0	1	0	1	0	1	0	1	0	0	1	0	1	1	1	0
	1	1	1	3	3	2	2	1		1	0	1	0	0	1	0	0	1	0	0	0	1	1	1	0	0	1	1	0	0	0	0	1	0	1	1	1	0	0	1	1	0	0	1	0	1	0	0	0
	1	1	1	1	1	5	4	1		1	1	1	1	0	0	0	1	0	1	0	0	1	1	1	0	0	1	0	1	0	1	1	1	0	1	1	0	0	1	1	1	0	0	1	1	0	1	0	0
	1	1	1	3	3	3	2	1		1	1	0	1	0	0	1	1	0	0	0	0	0	1	1	0	1	1	1	0	0	1	0	1	0	1	0	1	0	0	1	1	0	0	1	1	0	0	0	1
	1	2	1	2	2	3	2	1		0	1	0	1	1	0	0	1	1	0	0	0	1	1	1	0	0	1	1	1	0	1	0	1	0	1	0	0	0	0	1	0	0	0	1	1	1	0	0	0
	1	2	1	2	2	3	7	1		0	1	0	1	0	0	1	1	0	1	0	0	1	1	1	0	0	1	0	0	0	1	0	1	1	1	1	0	0	0	1	1	0	0	1	1	0	1	0	0
	2	2	1	2	2	3	6	1		1	0	1	0	1	0	0	1	1	0	0	0	0	1	1	0	0	1	0	0	1	1	1	1	0	1	0	1	0	1	1	1	0	0	1	0	1	1	0	1
	2	1	1	4	1	1	1	1		0	1	0	1	1	0	0	1	0	1	0	0	1	1	1	0	1	1	1	1	0	1	0	1	0	0	1	0	0	0	1	0	0	0	1	1	0	0	1	0
	1	1	1	3	3	3	7	1		1	0	1	0	1	0	0	1	1	0	0	0	1	1	1	0	0	1	1	0	0	0	0	1	1	1	1	0	0	1	1	0	0	0	1	1	1	0	1	1
	1	1	1	3	2	1	5	1		1	1	0	1	0	1	0	1	0	1	0	0	1	1	1	0	0	1	1	1	0	0	0	1	0	1	0	1	0	0	1	0	0	0	1	1	1	0	1	0
	1	1	3	4	1	1	7	1		1	1	0	0	0	0	1	1	0	1	0	0	0	1	1	0	0	1	1	1	0	0	0	0	0	1	1	1	0	1	0	1	0	0	1	0	1	0	1	0
	1	2	1	2	3	2	2	1		1	1	0	0	0	0	1	1	0	1	0	1	0	1	1	0	0	0	1	1	0	0	0	1	1	1	1	0	0	0	0	1	0	0	1	0	0	1	1	0
	1	1	1	3	3	2	5	1		0	0	1	0	1	1	0	1	1	1	0	0	0	1	1	0	1	0	1	1	0	0	0	1	0	1	1	1	0	1	1	1	0	0	1	0	1	1	0	0
	2	1	1	3	3	3	5	1		1	1	0	0	1	0	0	0	1	1	0	1	0	0	1	0	0	1	1	1	0	1	1	1	0	1	0	0	0	0	0	1	0	0	1	0	1	1	1	0
	2	1	1	3	3	3	2	1		0	1	0	1	1	0	1	1	0	0	0	1	1	1	1	0	0	1	1	0	0	0	0	1	1	1	0	1	0	0	1	0	0	0	1	1	0	1	0	0
	1	1	1	3	3	2	5	1		1	0	0	0	1	0	1	1	0	1	0	1	1	1	0	0	1	1	1	0	1	1	1	0	0	0	1	0	0	0	0	1	0	0	1	1	0	0	1	1
	1	1	1	5	2	2	5	0		1	0	1	1	0	0	0	1	1	0	0	1	0	0	1	0	0	1	0	1	0	0	0	1	1	0	1	1	0	1	1	0	0	0	1	0	0	1	1	1
	1	2	1	3	2	3	2	1		0	0	0	1	1	0	0	1	1	1	0	1	0	0	1	0	0	1	1	1	0	1	0	1	0	1	0	0	0	0	0	1	0	0	1	1	1	0	1	1
	1	1	2	3	7	1	1	1		1	1	0	1	0	1	1	1	0	0	0	1	0	0	1	0	0	1	1	1	0	1	0	1	0	1	0	0	0	1	0	1	0	0	1	0	1	1	0	1
	2	2	2	2	2	4	1	1		0	1	0	1	0	0	1	1	0	1	0	0	1	1	1	0	0	1	0	1	1	0	0	1	0	0	1	1	0	1	1	1	0	0	1	0	1	0	1	0
	2	2	3	5	10	3	1	0		0	0	0	0	0	0	0	0	0	0	1	0	0	0	0	1	0	0	0	0	0	0	0	0	0	0	0	0	1	0	0	0	0	1	2	0	0	0	0	0
	1	1	1	3	3	2	2	1		0	1	0	1	1	0	0	1	0	1	0	1	0	1	0	0	1	0	0	1	0	1	0	1	0	1	1	1	0	0	1	1	0	0	1	1	1	0	1	0
	2	1	3	1	6	1	3	1		1	1	0	1	0	0	1	0	0	1	0	1	1	0	1	0	0	1	1	0	1	0	1	1	1	0	1	0	0	1	1	1	0	0	1	0	0	0	1	1
	2	1	1	2	3	2	2	1		1	1	0	0	1	0	1	1	0	0	0	0	0	1	1	0	0	1	0	0	0	1	1	1	0	1	1	1	0	1	1	1	0	0	1	1	1	0	1	0
	2	2	2	4	6	3	4	1		1	1	0	1	0	0	1	1	0	0	0	1	1	1	0	0	0	1	1	1	0	1	0	1	0	0	1	0	0	0	1	1	0	0	2	0	1	1	0	0
	2	1	1	2	3	3	5	1		1	1	1	0	1	0	0	1	0	1	0	1	0	1	1	0	0	1	0	0	0	1	0	1	0	1	1	1	0	0	1	1	0	0	1	1	0	0	0	0
	1	3	3	3	7	3	7	1		1	1	0	0	1	0	1	0	1	0	0	1	1	0	1	0	0	1	0	0	0	1	0	1	1	1	0	1	0	1	1	1	0	0	2	1	0	1	0	0
	2	1	1	2	7	2	5	1		0	0	0	1	1	0	1	1	1	0	0	0	0	1	1	0	1	0	1	0	1	0	1	1	0	1	0	0	0	1	1	1	0	0	1	0	1	0	1	0
	2	1	1	3	5	2	5	1		0	0	1	0	1	1	0	1	1	0	0	1	0	0	1	0	0	1	1	0	0	0	1	1	0	1	1	1	0	1	1	0	0	0	1	0	1	1	0	0
	2	2	1	2	2	2	5	1		0	1	0	1	0	1	1	1	0	1	0	0	0	1	1	0	0	1	1	1	0	0	0	1	0	0	1	1	0	1	0	1	0	0	1	0	0	1	1	0
	2	1	2	1	3	4	5	1		0	0	1	0	1	1	1	1	1	1	0	0	1	1	1	0	1	1	0	0	0	1	0	1	0	1	1	1	0	0	1	1	0	0	1	1	1	1	1	0
	2	1	2	5	6	4	4	0		1	1	0	0	1	0	1	0	0	1	0	1	1	0	0	0	1	1	1	1	0	1	0	1	0	0	0	1	0	0	1	1	0	0	2	1	1	1	0	1
	1	1	1	2	2	2	5	1		1	1	0	1	0	0	1	0	0	1	0	0	1	1	1	0	0	1	1	1	0	0	0	1	0	1	0	1	0	0	1	1	0	0	1	1	1	1	0	0
	1	1	2	2	2	4	3	1		0	1	0	0	0	0	0	0	0	0	0	0	0	1	0	0	0	1	0	0	0	0	0	0	0	0	0	0	0	0	0	1	0	0	2	0	1	0	0	0
	1	1	2	4	4	3	4	1		0	0	0	0	0	0	1	0	0	0	0	1	0	0	0	0	0	1	0	0	0	0	0	0	0	0	0	0	0	0	0	1	0	0	1	0	0	1	0	0
	1	1	3	3	8	2	3	1		0	0	1	0	0	0	0	0	0	0	0	0	0	1	0	0	0	0	0	0	1	0	0	0	0	0	0	0	0	0	0	1	0	0	2	0	0	1	0	0
	1	1	2	2	2	4	6	0		0	1	0	0	0	0	0	0	0	1	0	0	0	1	0	0	0	1	0	0	0	0	0	0	0	0	0	0	0	0	0	1	0	0	1	1	0	0	0	0
	2	1	1	3	3	2	5	1		0	0	0	1	1	0	1	1	0	1	0	0	1	1	1	0	0	1	1	1	0	0	0	1	0	1	1	0	0	0	0	1	0	0	1	0	1	0	1	0
	1	2	3	1	6	1	7	1		1	1	0	0	0	0	1	1	0	1	0	1	1	0	1	0	0	0	1	0	1	1	0	1	0	1	0	1	0	0	0	1	0	0	1	0	0	1	1	0
	1	1	1	3	2	2	2	1		1	1	0	1	0	0	1	0	0	1	0	1	0	1	1	0	0	1	1	0	0	1	0	1	1	0	1	0	0	1	1	0	0	0	1	1	1	1	1	0
	2	1	1	3	2	2	5	1		1	0	0	1	0	0	1	1	0	1	0	1	1	0	1	0	1	0	0	1	1	0	0	1	1	1	1	0	0	0	1	1	0	0	1	0	1	1	1	0
	2	1	1	3	3	2	2	1		1	0	1	1	0	0	1	0	1	0	0	1	0	0	1	0	1	1	1	0	0	1	0	1	1	1	0	0	0	1	1	1	0	0	1	1	1	0	1	0
	1	2	1	2	7	2	2	1		1	1	0	1	0	0	1	0	0	1	0	1	0	0	1	0	0	1	0	1	1	0	1	1	0	1	0	0	0	1	1	1	0	0	1	0	1	0	0	0
	2	1	1	3	2	3	5	1		1	1	0	1	0	0	1	0	0	1	0	0	0	1	1	0	0	1	1	0	0	1	0	1	0	1	1	0	0	0	0	1	0	0	1	1	0	0	0	1
	2	2	1	3	3	3	5	0		0	0	1	1	1	0	0	0	1	1	0	1	1	0	1	0	0	1	1	1	0	1	0	1	0	1	0	0	0	1	1	0	0	0	1	0	1	0	1	0
	2	1	2	5	2	2	7	1		0	0	1	0	0	1	0	1	1	1	0	1	1	1	0	0	0	1	1	0	0	1	0	1	0	1	1	0	0	0	1	1	0	0	1	0	1	1	1	0
	1	1	1	2	7	2	7	1		1	1	0	1	0	0	0	1	0	1	0	1	0	0	1	0	1	0	0	0	1	0	1	1	0	0	1	0	0	1	1	0	0	0	1	0	1	1	0	0
	2	1	3	4	3	4	1	1		1	0	1	0	0	0	1	1	1	1	0	1	0	0	1	0	0	1	1	1	0	1	0	1	0	1	0	0	0	0	1	1	0	0	1	0	0	1	1	0
	1	2	1	3	2	2	5	1		1	0	0	0	1	0	1	1	0	1	0	1	0	1	1	0	0	1	1	0	1	1	1	1	0	0	0	0	0	1	1	1	0	0	1	0	0	1	1	0
	2	1	1	3	3	2	5	1		1	0	0	1	1	0	1	1	0	0	0	0	0	1	1	0	0	1	0	0	0	1	0	1	0	1	1	1	0	0	1	1	0	0	1	1	1	1	0	0
	2	2	1	3	2	1	2	1		0	1	1	0	1	0	0	1	1	0	0	0	1	1	1	0	0	1	1	1	0	1	1	1	0	1	0	0	0	1	1	1	0	0	1	0	0	1	1	0
	1	1	1	3	3	2	5	1		0	1	0	1	1	0	0	1	0	1	0	1	1	0	1	0	0	1	0	0	1	0	0	1	0	1	1	1	0	1	0	1	0	0	1	0	1	0	1	0
	1	1	1	3	3	2	5	1		0	1	1	0	1	1	0	1	1	0	0	1	1	1	1	0	0	1	1	0	0	1	0	0	0	1	1	1	0	1	0	1	0	0	1	0	0	0	1	0
	1	1	1	2	2	1	7	1		1	0	1	0	1	1	0	0	1	0	0	1	0	1	0	0	1	0	0	0	0	1	0	1	1	1	1	1	0	0	0	1	0	0	1	0	1	0	1	0
	1	2	2	4	2	4	7	1		0	1	1	1	0	0	1	1	0	1	0	1	0	0	1	0	0	0	1	1	0	1	0	1	0	1	0	1	0	1	0	1	0	0	1	1	0	1	1	0
	2	2	1	5	6	2	1	1		1	1	0	1	0	0	0	1	0	1	0	0	1	1	1	0	0	1	1	0	1	0	0	1	1	1	0	0	0	1	1	0	0	0	1	0	0	0	1	0
	2	1	1	2	3	3	7	1		1	0	1	0	1	1	0	1	1	0	0	1	0	1	1	0	0	1	1	0	0	1	0	1	0	1	1	0	0	0	1	0	0	0	1	1	0	1	1	1
	2	1	1	2	2	1	5	1		0	0	1	0	1	1	1	0	1	0	0	0	0	1	1	0	1	1	0	0	1	0	1	1	1	0	0	0	0	0	1	0	0	0	1	1	0	1	1	0
	1	1	1	2	2	3	2	1		0	1	0	0	1	0	0	1	1	1	0	0	0	1	1	0	0	1	1	1	0	1	0	1	0	1	0	0	0	0	1	1	0	0	1	1	1	0	1	0
	2	1	1	3	2	1	5	1		0	0	1	1	1	1	1	0	0	0	0	1	0	1	1	0	0	1	1	1	1	0	1	0	0	0	0	1	0	0	1	0	0	0	1	1	1	1	0	0
	2	1	1	3	2	3	2	1		1	0	0	1	0	0	1	1	0	1	0	1	1	0	1	0	0	0	0	0	1	1	1	1	0	0	1	1	0	0	1	0	0	0	1	0	0	1	1	0
	1	1	1	3	2	3	5	1		1	0	0	1	0	0	1	1	0	1	0	1	1	1	0	0	0	1	0	1	0	1	0	1	1	1	0	0	0	0	0	1	0	0	1	1	0	1	1	0
	1	2	1	3	3	3	5	1		1	0	0	1	0	0	0	1	1	1	0	1	1	0	1	0	0	1	0	1	1	1	0	1	0	0	1	0	0	1	1	0	0	0	1	0	1	0	1	0
	1	0	1	4	1	5	1	1		0	0	1	0	1	1	0	0	1	0	0	1	1	0	1	0	0	1	1	0	0	1	0	1	0	0	1	1	0	1	1	1	0	0	2	0	0	1	1	0
	2	1	3	1	3	2	1	1		0	1	0	1	0	0	1	1	0	1	0	1	0	1	1	0	0	0	0	1	1	0	1	1	1	1	0	0	0	1	1	1	0	0	2	1	1	0	1	0
	2	1	2	5	2	2	7	1		0	0	1	0	0	0	1	1	1	1	0	1	1	0	1	0	0	1	1	0	1	1	0	1	0	1	0	0	0	1	0	1	0	0	1	1	1	0	1	0
	1	1	1	3	1	1	7	1		0	0	0	1	1	0	1	1	0	1	0	0	0	1	1	0	0	1	1	1	0	0	0	1	0	1	0	1	0	0	1	0	0	0	1	1	1	0	1	0
	1	1	1	3	7	4	6	1		1	0	0	1	1	1	1	0	0	1	0	0	1	1	1	0	0	1	1	1	0	0	0	0	0	1	1	1	0	1	1	0	0	0	1	0	1	0	1	1
	1	1	1	3	3	2	5	1		1	1	1	0	0	0	1	1	0	1	0	0	0	1	1	0	0	0	0	1	0	1	0	1	1	1	1	0	0	0	1	1	0	0	1	0	1	1	0	0
	2	1	1	3	5	2	7	1		1	1	0	1	1	0	0	0	0	1	0	0	0	1	1	0	0	0	1	0	0	1	0	1	1	1	1	0	0	0	1	1	0	0	1	0	1	0	1	0
	1	1	2	5	1	1	7	1		0	0	1	0	1	1	1	1	1	0	0	0	0	1	1	0	0	1	1	0	1	0	0	1	0	0	1	1	0	0	0	1	0	0	1	1	1	1	0	0
	1	1	1	3	2	3	5	1		0	1	0	1	1	0	0	1	0	1	0	1	0	0	1	0	0	1	1	0	0	1	0	1	0	1	0	1	0	0	1	0	0	0	1	0	0	1	1	0
	1	1	1	3	7	2	2	1		1	1	0	0	0	0	1	1	0	1	0	1	1	0	1	0	1	0	1	0	1	0	1	1	0	1	0	0	0	0	1	1	0	0	1	1	1	0	1	0
	2	1	1	3	3	3	2	1		1	0	0	1	1	1	1	0	1	0	0	1	1	1	1	0	0	0	1	1	1	0	0	1	0	1	1	0	0	1	1	1	0	0	1	1	1	0	1	0
	1	1	1	2	2	3	5	1		1	1	0	0	1	1	1	0	0	1	0	0	1	1	1	0	1	1	1	1	0	0	0	1	0	1	0	1	0	0	1	1	0	0	1	0	1	1	1	1
	2	1	1	2	2	1	7	1		1	1	1	1	0	0	0	1	0	1	0	0	0	1	1	0	1	1	0	0	1	1	1	1	0	0	0	0	0	1	1	0	0	0	1	1	1	0	1	0
	2	2	1	2	2	3	5	1		1	1	0	0	1	0	0	1	1	0	0	0	0	1	1	0	0	0	0	1	0	1	0	1	0	1	1	1	0	0	0	1	0	0	1	1	0	1	0	0
	1	2	1	2	7	3	2	1		1	0	0	1	0	0	1	1	0	1	0	0	0	1	1	0	0	0	0	0	1	1	0	1	1	1	0	1	0	1	1	0	0	0	1	0	0	1	1	0
	2	2	2	5	2	5	1	1		0	0	1	1	0	1	0	1	1	0	0	1	1	0	1	0	0	0	0	1	1	0	0	1	1	1	1	0	0	1	1	1	0	0	1	0	1	0	1	1
	1	1	1	3	3	2	2	1		1	1	0	0	1	0	0	1	1	0	0	1	0	1	1	0	1	1	0	0	0	0	0	1	1	1	1	1	0	1	0	1	0	0	1	0	1	0	1	0
	1	1	1	3	3	2	5	1		1	1	0	1	0	0	1	1	0	0	0	1	1	0	1	0	0	1	0	1	1	0	0	1	0	1	1	0	0	0	1	1	0	0	1	1	0	1	0	0
	2	1	1	2	3	2	5	0		0	1	0	1	1	0	0	1	0	1	0	1	1	0	1	0	0	1	1	1	1	0	0	1	0	0	0	1	0	0	1	0	0	0	1	1	1	0	1	1
	1	1	1	4	1	1	6	1		1	1	1	0	0	1	0	0	1	0	0	0	0	1	1	0	1	1	0	0	1	0	1	1	0	1	0	0	0	1	1	1	0	0	1	0	1	0	1	0
	2	1	1	2	2	2	5	1		1	1	0	1	1	0	0	0	0	1	0	0	0	1	1	0	0	1	0	0	0	0	1	1	1	1	0	1	0	1	1	1	0	0	1	0	1	0	1	0
	1	1	1	2	1	2	7	1		1	0	0	0	1	0	1	1	0	1	0	0	1	1	1	0	0	1	1	1	0	1	0	1	0	0	1	0	0	0	1	1	0	0	1	0	0	1	0	0
	1	1	1	2	3	3	2	1		1	0	1	0	1	0	1	0	1	0	0	1	0	1	1	0	0	1	1	1	0	1	0	1	1	0	0	0	0	0	1	1	0	0	1	1	1	0	0	0
	1	1	1	4	3	1	7	1		0	1	0	1	0	0	1	1	0	1	0	0	0	1	1	0	0	1	1	1	0	0	0	1	0	1	0	1	0	0	1	0	0	0	1	1	1	0	1	0
	2	1	1	3	3	2	5	1		1	0	0	0	1	1	1	1	0	1	0	0	1	1	1	0	0	1	1	0	0	1	1	1	0	1	0	1	0	1	0	1	0	0	1	0	1	1	0	0
	1	2	1	4	7	1	2	1		1	1	0	0	1	0	0	1	0	1	0	1	0	1	1	0	0	0	1	0	1	1	0	1	0	1	0	1	0	1	1	1	0	0	1	0	0	1	1	0
	2	1	1	3	5	1	2	1		1	1	0	1	0	0	0	1	0	1	0	0	0	1	1	0	0	1	0	0	0	1	0	1	1	1	0	1	0	0	1	1	0	0	1	0	0	0	1	1
	1	1	1	5	7	1	1	1		0	1	1	0	1	1	1	0	0	0	0	0	0	1	1	0	0	1	1	1	0	1	0	1	0	1	0	0	0	0	0	1	0	0	2	1	1	0	0	0
	1	1	1	3	3	2	2	1		0	0	1	0	1	1	0	0	1	1	0	1	0	1	1	0	0	1	1	0	0	0	0	1	0	1	1	1	0	0	1	1	0	0	1	0	1	0	1	0
	1	1	1	3	3	2	2	1		0	1	0	1	1	0	1	1	0	0	0	1	1	0	0	0	0	0	1	0	0	0	0	1	1	1	1	1	0	0	1	0	0	0	1	0	1	1	1	0
	1	1	1	2	3	2	5	1		0	1	1	0	1	0	0	1	1	1	0	1	1	0	0	0	1	1	1	1	0	1	0	1	0	1	0	0	0	1	1	1	0	0	1	0	1	1	1	0
	2	1	1	2	3	3	2	1		1	1	0	0	0	0	1	1	0	1	0	0	0	1	1	0	1	1	0	1	0	0	0	1	0	1	1	1	0	0	1	1	0	0	1	0	0	1	1	0
	1	1	1	3	3	2	2	1		1	1	0	1	0	0	0	1	0	1	0	0	1	1	1	0	0	1	0	0	0	1	0	1	1	0	1	1	0	0	1	1	0	0	1	0	1	1	1	0
	2	1	1	2	5	1	7	1		0	1	0	1	1	0	1	1	0	0	0	1	0	0	1	0	0	1	1	1	1	0	0	1	0	1	0	0	0	1	1	1	0	0	1	1	1	0	0	1
	2	2	1	2	3	2	2	1		1	1	0	0	1	0	0	1	1	0	0	0	0	1	1	0	0	1	0	1	0	1	1	1	0	1	0	1	0	0	1	1	0	0	1	0	0	1	1	1
	1	1	1	3	3	2	5	1		1	0	0	0	1	0	1	1	1	0	0	0	1	1	1	0	1	1	1	1	0	0	1	1	0	1	0	1	0	0	1	1	0	0	1	1	0	1	1	0
	1	1	1	3	3	2	5	1		1	1	0	0	0	0	1	1	0	1	0	1	1	0	0	0	0	1	0	1	0	0	0	1	1	1	1	0	0	0	1	0	0	0	1	1	1	0	0	1
	1	1	1	2	2	3	5	1		1	0	0	1	1	0	0	1	0	1	0	1	1	1	1	0	0	1	0	1	1	0	0	1	1	0	0	1	0	0	0	1	0	0	1	1	1	1	0	1
	2	1	1	3	2	3	2	1		0	0	0	1	1	0	1	1	0	1	0	1	0	1	1	0	1	1	1	0	0	1	0	1	0	1	0	1	0	1	1	1	0	0	1	0	0	1	0	0
	2	1	1	2	2	3	5	1		0	0	0	0	1	0	1	1	1	1	0	0	1	1	1	0	0	0	0	1	1	0	0	1	1	1	1	0	0	0	1	1	0	0	1	1	1	0	0	1
	1	1	1	3	3	2	5	1		0	1	0	1	0	0	1	1	0	1	0	0	1	1	1	0	0	1	1	1	0	0	0	1	0	1	0	1	0	0	0	1	0	0	1	1	0	1	0	1
	1	1	1	3	3	3	5	1		0	0	0	1	1	0	0	1	1	1	0	1	0	1	0	0	1	1	0	1	0	0	0	1	0	1	1	1	0	1	1	1	0	0	1	0	1	1	1	1
	2	1	1	3	1	4	2	1		1	1	1	0	0	0	1	1	0	1	0	1	1	1	0	0	0	1	1	1	0	1	0	1	0	1	0	0	0	1	1	1	0	0	1	0	0	1	1	0
	2	1	1	2	2	3	7	1		0	0	1	0	0	0	1	1	1	1	0	1	1	1	1	0	1	1	1	1	0	0	0	1	0	0	1	1	0	1	1	1	0	0	1	0	1	0	0	1
	2	1	1	3	3	3	7	1		1	1	0	0	1	0	0	1	1	0	0	0	1	1	1	0	0	1	1	1	0	1	0	1	0	1	0	0	0	0	0	1	0	0	1	1	0	0	0	1
	1	2	1	2	2	2	1	1		1	1	0	1	0	0	0	1	0	1	0	0	1	1	1	0	1	1	0	0	0	1	0	1	1	1	0	1	0	0	1	0	0	0	1	1	1	0	1	1
	1	1	1	3	3	2	5	1		1	1	0	1	0	0	1	0	1	0	0	1	1	0	1	0	0	1	1	1	0	0	0	1	1	0	0	1	0	1	1	0	0	0	1	0	0	1	1	0
	1	1	1	3	2	2	5	1		0	1	0	0	1	1	1	1	0	1	0	1	0	1	0	0	1	0	0	1	0	0	0	1	1	1	1	1	0	1	1	0	0	0	1	1	0	0	0	1
	2	1	2	3	3	2	2	1		0	1	0	0	1	0	1	1	0	1	0	0	1	1	1	0	0	1	1	1	0	1	0	1	0	1	0	0	0	1	0	1	0	0	2	1	1	1	1	0
	1	1	1	3	3	3	5	1		1	0	0	0	1	0	1	1	0	1	0	1	0	0	1	0	0	0	1	0	0	1	0	1	0	1	1	1	0	0	1	0	0	0	1	0	1	0	1	0
	1	1	1	3	2	3	2	1		1	0	0	0	1	0	0	1	1	1	0	1	1	1	1	0	0	1	1	0	1	0	1	1	1	0	0	0	0	1	1	1	0	0	1	0	1	1	1	0
	1	1	1	4	2	1	2	1		1	1	0	1	1	1	1	0	0	0	0	0	1	1	1	0	0	1	1	1	0	1	0	1	1	0	0	0	0	0	0	1	0	0	1	1	1	1	1	1
	1	1	3	6	8	4	4	0		1	0	0	0	0	0	0	0	0	0	0	0	0	1	0	0	0	0	0	1	0	0	0	0	0	0	0	0	0	0	1	0	0	0	1	0	0	1	0	0
	1	1	1	2	7	2	2	0		0	0	1	1	1	0	0	0	1	1	0	1	1	0	1	0	0	1	0	0	1	0	0	1	1	0	1	1	0	0	1	0	0	0	1	0	1	0	1	0
	2	1	1	3	3	2	5	1		1	1	0	0	1	0	1	0	0	1	0	0	1	1	1	0	0	1	1	1	0	1	0	1	0	1	0	0	0	1	0	1	0	0	1	1	1	0	1	0
	2	1	1	5	4	3	2	1		1	1	1	0	0	0	0	0	1	1	0	1	0	1	0	0	0	1	0	0	1	0	0	1	1	1	1	0	0	0	0	1	0	0	1	0	1	0	1	0
	2	1	1	3	2	2	7	1		0	1	0	1	0	0	0	1	1	1	0	0	0	1	1	0	0	1	0	1	1	0	0	1	1	0	1	0	0	0	1	0	0	0	1	1	1	0	0	0
	1	2	1	3	5	3	7	1		1	0	0	0	1	0	1	0	1	1	0	1	1	0	1	0	0	1	1	0	0	0	0	1	0	1	1	1	0	1	1	0	0	0	1	0	1	0	1	1
	2	1	1	2	3	3	2	1		0	0	0	1	0	0	1	1	1	1	0	0	0	1	1	0	0	0	1	1	0	0	0	1	0	1	1	1	0	0	1	0	0	0	1	0	1	1	0	1
	2	1	1	2	6	3	7	1		0	1	1	0	1	0	1	1	0	1	0	0	1	1	1	0	0	1	1	0	0	1	0	1	0	1	0	1	0	1	0	1	0	0	1	0	1	1	0	0
	2	2	1	2	7	2	7	1		0	1	0	1	1	0	1	0	0	1	0	0	1	1	1	0	1	1	1	1	0	1	0	1	0	0	1	0	0	0	1	1	0	0	1	1	0	1	1	1
	2	2	1	2	4	2	6	1		0	1	0	1	1	0	1	0	1	0	0	1	1	0	1	0	0	1	1	1	0	1	0	1	0	0	1	0	0	0	1	1	0	0	1	1	0	1	0	0
	1	1	1	2	2	2	2	1		1	0	0	1	0	0	1	1	0	1	0	0	1	1	1	0	0	1	1	0	0	1	0	1	0	1	0	1	0	0	1	1	0	0	1	1	1	1	1	0
	2	1	1	3	2	3	7	1		0	1	0	1	0	0	1	1	0	1	0	0	1	1	1	0	0	0	0	1	0	1	0	1	1	1	1	0	0	0	1	1	0	0	1	1	1	1	0	0
	2	1	1	3	3	3	2	1		0	0	1	1	1	0	0	0	1	1	0	1	1	1	0	0	0	0	0	0	1	1	1	1	1	1	0	1	0	0	1	1	0	0	1	0	1	0	0	0
	1	2	1	3	2	2	1	1		0	1	1	1	0	1	1	1	0	1	0	1	0	0	1	0	0	1	0	0	0	1	0	1	1	1	1	0	0	0	0	1	0	0	1	1	1	0	1	0
	2	1	1	2	2	2	7	1		0	1	0	1	1	0	0	1	0	1	0	1	0	0	1	0	0	0	1	0	1	1	1	0	0	1	0	1	0	1	0	1	0	0	1	0	1	0	1	0
	2	1	1	2	3	3	2	1		1	1	0	0	0	0	1	1	0	1	0	1	0	1	1	0	0	1	1	0	1	0	0	0	1	1	1	0	0	1	1	0	0	0	1	0	0	1	0	0
	1	1	1	2	3	3	5	1		0	1	0	1	1	0	0	1	1	0	0	1	0	0	1	0	0	1	0	1	0	0	1	1	1	0	1	1	0	0	1	0	0	0	1	1	1	1	1	0
	2	1	1	3	3	3	2	1		0	0	1	1	1	0	0	1	1	0	0	1	0	0	1	0	0	1	1	0	0	0	1	1	1	1	0	1	0	1	1	1	0	0	1	0	0	1	0	0
	2	1	1	2	3	3	2	1		1	0	0	0	1	0	1	0	1	1	0	1	1	1	0	0	0	0	1	1	0	1	0	1	0	1	1	0	0	0	1	1	0	0	1	1	1	1	0	0
	2	2	1	5	6	3	6	1		0	0	1	0	1	0	0	1	1	1	0	1	0	1	0	0	0	1	1	1	1	0	0	1	0	0	0	1	0	1	1	1	0	0	1	1	1	1	1	0
	1	1	1	3	3	2	5	1		0	0	0	0	1	0	1	1	1	1	0	0	0	1	1	0	0	1	1	1	0	0	0	1	0	1	0	1	0	1	1	0	0	0	1	1	0	0	1	0
	1	1	2	3	6	3	1	1		0	1	0	1	1	0	1	0	0	1	0	0	0	1	1	0	0	1	1	1	0	1	0	1	0	1	0	0	0	0	1	0	0	0	1	0	1	1	0	0
	1	1	1	4	7	1	7	1		0	1	0	0	1	0	0	1	1	1	0	0	0	1	1	0	0	1	1	0	0	1	0	1	1	1	0	0	0	0	1	1	0	0	1	0	1	0	1	0
	1	1	1	3	3	3	5	1		1	1	0	1	1	0	0	0	0	1	0	0	0	1	1	0	1	0	1	0	1	0	0	1	1	1	0	1	0	1	1	0	0	0	1	1	1	1	0	0
	1	2	2	3	1	3	6	1		1	0	1	0	1	0	0	1	1	0	0	1	0	0	1	0	0	0	1	0	1	1	0	1	1	0	1	0	0	0	1	1	0	0	1	0	1	0	0	0
	1	3	1	5	7	1	3	0		0	1	0	1	1	0	1	1	0	0	0	0	0	1	1	0	1	1	0	0	1	0	1	1	0	1	0	0	0	1	1	1	0	0	1	0	1	0	0	0
	1	1	1	4	5	3	2	1		1	0	1	0	0	0	1	1	1	1	0	0	0	1	1	0	0	1	1	0	0	1	0	1	0	0	1	1	0	0	1	0	0	0	1	0	0	0	1	0
	2	2	1	4	1	4	2	1		0	1	1	1	0	1	0	0	1	0	0	1	1	0	1	0	0	0	1	0	1	1	1	1	0	0	1	0	0	1	1	1	0	0	1	0	1	0	1	0
	1	2	1	4	1	2	2	1		1	1	0	0	1	0	1	1	0	0	0	0	0	1	1	0	0	0	0	1	0	1	0	1	0	1	1	1	0	1	1	1	0	0	1	0	0	0	1	0
	1	1	1	2	3	2	2	1		1	1	0	0	1	0	0	1	0	1	0	1	1	1	1	0	0	1	1	0	0	1	0	1	0	1	0	1	0	1	1	1	0	0	1	0	1	0	1	0
	2	1	1	3	6	3	5	0		1	0	0	1	1	0	0	1	1	0	0	0	0	1	1	0	1	1	0	0	1	0	1	0	0	0	1	1	0	0	0	1	0	0	1	1	1	0	1	0
	2	3	4	2	3	2	3	1		0	0	1	0	0	1	1	0	1	1	0	1	0	0	1	0	0	1	1	1	0	1	0	1	0	1	0	0	0	1	1	0	0	0	2	0	0	1	0	0
	1	1	1	3	3	2	5	1		0	0	1	1	1	0	0	1	1	1	0	1	1	0	1	0	0	0	1	0	0	0	0	1	1	1	1	1	0	0	0	1	0	0	1	0	1	0	0	1
	2	1	1	3	3	2	5	1		1	0	0	1	0	0	1	1	0	1	0	1	0	1	1	0	0	0	0	1	1	1	0	1	1	0	1	0	0	1	1	0	0	0	1	1	1	0	1	0
	1	2	1	3	2	2	5	1		1	0	0	1	0	0	1	1	0	1	0	0	0	1	1	0	0	1	0	0	1	1	0	1	0	1	1	0	0	1	1	1	0	0	1	0	1	0	1	0
	1	1	1	3	3	2	5	1		1	0	0	1	0	0	1	1	0	1	0	0	0	1	1	0	0	0	1	1	0	1	0	1	1	1	0	0	0	0	1	0	0	0	1	1	1	0	0	1
	2	1	1	3	7	1	5	1		0	1	0	1	1	0	1	0	1	0	0	1	0	1	1	0	1	1	0	0	0	1	0	1	1	0	1	1	0	1	1	1	0	0	1	1	0	1	0	0
	1	1	1	2	2	2	7	1		1	0	0	1	1	0	0	0	1	1	0	0	0	1	1	0	0	0	0	1	0	1	0	1	1	1	0	1	0	1	1	0	0	0	1	1	0	1	1	0
	1	1	1	4	2	1	7	1		1	1	0	0	1	0	1	1	0	0	0	1	0	1	1	0	0	1	0	0	1	0	0	1	1	0	1	1	0	1	1	0	0	0	1	1	1	1	0	0
	2	1	1	2	3	2	2	1		1	1	0	0	1	1	1	0	0	1	0	1	0	1	0	0	0	1	1	1	0	1	0	1	0	1	0	0	0	0	1	1	0	0	1	1	0	1	1	0
	1	2	1	2	6	3	2	1		1	1	0	1	0	0	1	1	0	0	0	0	1	1	1	0	0	1	0	0	1	0	0	1	1	1	1	0	0	0	1	0	0	0	1	0	1	0	1	0
	2	1	1	2	6	1	5	1		0	1	0	1	1	0	0	1	0	1	0	0	0	1	1	0	0	0	1	1	0	1	0	1	0	1	0	1	0	0	1	1	0	0	1	1	0	0	1	1
	1	1	2	2	5	4	2	1		1	1	0	0	1	1	0	1	0	1	0	1	0	0	1	0	0	1	0	0	0	0	0	1	1	1	1	1	0	0	0	1	0	0	1	0	0	1	1	0
	2	1	1	3	2	3	5	1		1	0	1	1	0	0	1	1	1	0	0	1	1	1	0	0	0	0	1	0	1	0	1	0	1	0	1	1	0	0	1	1	0	0	1	0	1	1	0	0
	2	2	1	2	5	1	2	1		1	0	1	0	1	0	0	0	1	1	0	0	0	1	1	0	1	0	0	0	1	0	1	1	0	1	0	1	0	0	1	0	0	0	1	0	1	1	0	0
	2	2	1	3	7	2	2	1		1	0	1	1	1	0	0	1	1	0	0	0	0	1	1	0	0	1	1	0	1	1	1	1	0	0	0	0	0	1	1	1	0	0	1	0	1	1	0	0
	1	1	1	2	5	3	5	1		1	1	0	1	1	0	1	0	0	0	0	0	0	1	1	0	0	1	1	0	0	1	0	1	0	1	0	1	0	0	1	1	0	0	1	0	0	0	1	1
	1	1	1	3	5	3	7	1		0	1	1	1	1	0	1	1	0	0	0	0	0	1	1	0	0	1	1	1	0	1	0	1	0	1	0	0	0	1	1	1	0	0	1	1	0	1	0	0
	1	1	1	3	3	2	2	1		0	1	1	0	1	0	1	0	1	0	0	0	1	1	1	0	1	1	0	0	1	0	1	1	0	1	0	0	0	1	1	0	0	0	1	0	1	0	1	0
	2	2	1	2	1	2	7	1		1	0	0	1	0	1	1	1	0	1	0	1	1	0	0	0	0	1	0	1	0	1	0	1	1	0	1	0	0	1	0	1	0	0	1	0	1	1	1	1
	2	0	1	3	2	3	2	1		1	1	0	1	0	0	0	1	0	1	0	1	0	1	1	0	0	1	1	1	0	1	0	1	0	1	0	0	0	0	1	0	0	0	1	1	1	0	1	0
	1	1	1	3	3	2	5	1		1	1	0	0	0	0	1	1	0	1	0	1	1	1	1	0	0	0	1	0	0	0	0	1	1	1	1	1	0	0	1	0	0	0	1	1	1	1	1	0
	2	2	3	6	8	5	6	1		1	1	0	0	0	0	1	1	0	1	0	1	1	0	1	0	0	1	1	0	0	1	0	1	0	1	0	1	0	0	1	0	0	0	1	1	1	1	1	0
	1	1	1	3	3	2	5	1		0	1	1	0	0	0	1	1	1	1	0	1	1	0	1	0	0	1	1	1	0	1	0	1	1	0	0	0	0	0	1	1	0	0	1	0	1	0	1	0
	1	1	1	3	3	2	2	1		1	1	1	1	0	0	0	0	0	1	0	1	1	0	1	0	0	1	1	0	0	0	0	1	1	1	1	0	0	0	1	1	0	0	1	1	0	0	0	0
	1	1	1	3	3	2	5	1		1	1	0	1	1	0	0	0	1	0	0	1	0	0	1	0	1	1	1	1	0	1	0	1	0	1	0	0	0	1	1	0	0	0	1	0	1	0	1	1
	2	2	1	2	2	1	2	1		1	0	0	1	0	0	1	1	0	1	0	1	0	0	1	0	1	1	1	1	0	0	0	1	1	0	1	0	0	0	1	1	0	0	1	0	1	1	1	0
	1	1	1	3	3	3	2	1		0	1	0	0	1	0	1	1	0	1	0	1	0	1	1	0	0	0	1	1	1	1	0	0	0	1	1	0	0	0	1	1	0	0	1	1	0	1	1	0
	1	1	1	2	2	3	5	1		1	1	0	1	0	0	1	1	0	0	0	1	0	1	1	0	0	1	0	0	1	1	0	0	1	1	1	0	0	1	1	0	0	0	1	1	0	1	1	0
	2	1	1	4	2	1	2	1		1	1	0	1	0	0	1	1	0	0	0	1	1	0	1	0	0	1	1	0	1	0	0	0	1	1	0	1	0	1	1	0	0	0	1	1	1	0	0	1
	1	2	1	2	1	2	5	1		0	0	0	0	1	1	1	1	1	1	0	1	1	0	1	0	0	1	1	1	0	0	0	1	0	1	0	1	0	0	1	0	0	0	1	0	1	1	0	1
	2	1	1	3	3	2	2	1		1	1	0	1	0	0	1	0	0	1	0	1	0	1	1	0	1	1	1	1	0	1	0	1	0	1	0	0	0	1	1	0	0	0	1	0	0	1	1	0
	1	1	1	2	2	1	7	1		1	1	0	0	1	0	1	1	0	0	0	0	0	1	1	0	0	1	0	1	1	1	0	1	0	0	1	0	0	1	1	0	0	0	1	0	0	1	1	0
	2	1	1	3	2	3	2	1		1	1	0	0	0	0	1	1	0	1	0	0	1	1	1	0	1	1	0	0	1	0	1	1	0	0	0	1	0	1	1	1	0	0	1	1	0	0	1	0
	1	1	1	3	2	3	2	0		1	1	0	0	0	0	1	1	0	1	0	0	0	1	1	0	0	1	1	0	0	1	0	1	0	1	0	1	0	0	1	1	0	0	1	1	1	0	1	0
	2	1	1	3	2	1	7	0		1	1	1	0	0	0	1	1	0	1	0	1	0	1	1	0	0	1	0	0	0	1	0	1	0	1	1	1	0	1	0	1	0	0	1	1	1	0	1	1
	1	1	1	3	1	3	2	1		1	0	0	1	1	0	0	0	1	1	0	1	0	0	1	0	0	1	1	0	0	1	0	1	0	1	0	1	0	0	1	0	0	0	1	0	1	0	1	0
	1	1	1	4	2	3	7	1		1	1	0	1	0	0	0	1	0	1	0	1	0	1	1	0	0	1	1	0	0	0	1	1	1	1	0	1	0	0	1	1	0	0	1	0	1	0	1	0
	1	2	1	2	7	3	2	1		1	1	0	1	0	1	1	1	0	0	0	1	0	1	0	0	1	1	0	0	1	0	1	0	0	1	1	0	0	0	1	1	0	0	1	0	0	1	1	0
	2	1	1	2	2	2	2	1		1	1	0	0	0	0	1	1	0	1	0	0	0	1	1	0	1	1	0	1	0	1	0	1	1	0	0	1	0	0	1	1	0	0	1	0	1	0	1	0
	2	1	1	2	3	2	2	1		0	1	1	0	1	1	0	0	0	1	0	1	0	1	0	0	0	1	0	1	1	0	0	1	1	1	0	0	0	1	1	0	0	0	1	0	1	1	1	0
	1	1	1	2	2	2	2	1		0	1	0	0	1	0	1	1	0	1	0	0	0	1	1	0	0	1	1	1	1	0	1	1	0	0	0	0	0	0	1	1	0	0	1	1	1	1	0	0
	2	1	1	2	2	2	5	1		1	1	0	0	0	0	1	1	0	1	0	0	1	1	1	0	0	1	1	0	1	0	1	1	0	0	1	0	0	0	1	1	0	0	1	1	0	1	1	0
	1	1	1	3	3	2	5	1		1	0	0	1	1	0	0	1	0	1	0	0	0	1	1	0	0	1	1	1	0	1	0	1	0	1	0	0	0	0	1	0	0	0	1	0	1	0	1	0
	2	1	1	2	2	3	5	1		1	1	0	0	1	0	1	0	1	0	0	0	0	1	1	0	1	1	0	0	1	1	1	0	0	0	0	1	0	1	0	1	0	0	1	0	1	0	1	0
	2	1	1	3	3	2	5	1		1	1	0	0	1	0	0	1	0	1	0	0	0	1	1	0	0	0	0	0	0	1	0	1	1	1	1	1	0	0	1	0	0	0	1	0	1	1	1	0
	1	1	1	3	3	2	2	1		1	1	1	0	1	0	0	1	1	0	0	1	1	0	1	0	0	1	1	0	0	1	0	1	1	0	0	1	0	0	1	1	0	0	1	0	1	0	1	0
	1	1	2	2	4	4	7	1		0	1	0	1	1	0	0	1	0	1	0	0	0	1	1	0	0	1	0	0	1	0	1	1	0	1	1	0	0	1	1	0	0	0	1	0	1	1	0	0
	2	1	2	4	4	2	4	1		1	1	0	1	1	0	0	0	1	0	0	1	0	1	1	0	0	0	1	1	0	0	0	1	0	1	1	1	0	0	1	1	0	0	1	0	1	1	1	0
	2	1	1	2	1	2	5	1		0	0	0	1	1	0	1	1	0	1	0	0	1	1	1	0	0	1	0	0	1	1	0	1	1	0	1	0	0	1	1	0	0	0	1	0	1	1	0	1
	2	2	1	3	2	2	5	1		1	1	0	1	0	0	1	1	0	0	0	1	1	1	1	0	0	1	1	0	1	0	0	1	0	0	1	1	0	0	1	0	0	0	1	0	0	1	1	0
	1	1	1	2	2	2	5	1		1	0	0	1	1	0	1	0	1	0	0	0	0	1	1	0	0	1	1	1	1	0	1	1	0	1	0	0	0	0	1	0	0	0	1	0	0	1	0	0
	2	1	2	2	6	2	4	1		0	0	1	0	1	1	1	0	1	0	0	1	1	1	1	0	0	1	1	0	0	0	0	1	0	1	1	1	0	0	0	1	0	0	1	1	0	0	0	1
	1	1	1	2	2	1	5	1		1	0	0	1	0	0	1	1	0	1	0	0	1	1	1	0	0	1	1	0	0	0	0	1	1	1	0	1	0	1	1	0	0	0	1	0	1	0	1	0
	2	1	1	2	1	1	5	1		0	1	0	1	0	0	1	0	1	1	0	0	0	1	1	0	0	0	0	1	1	0	1	0	1	1	0	1	0	0	1	0	0	0	1	1	0	1	0	0
	1	1	1	3	2	2	2	0		0	0	0	1	1	0	0	1	1	1	0	1	0	0	1	0	0	1	1	1	0	0	0	1	1	1	0	0	0	0	1	0	0	0	1	1	0	1	0	0
	2	1	1	2	2	3	2	0		1	0	1	0	0	0	0	1	1	1	0	1	0	1	0	0	0	1	1	1	0	1	0	1	0	1	0	0	0	1	1	1	0	0	1	1	1	1	0	0
	2	1	1	3	7	3	5	1		1	0	0	0	1	1	1	1	0	1	0	0	1	1	1	0	0	1	1	0	1	0	0	1	0	1	1	0	0	0	1	0	0	0	1	0	0	1	1	0
	2	2	1	2	2	3	5	1		0	1	1	0	0	0	1	1	0	1	0	0	0	1	1	0	0	1	0	1	0	1	0	1	1	0	1	0	0	0	1	1	0	0	1	0	0	1	1	0
	1	1	1	3	3	2	5	1		1	1	0	0	1	0	1	1	0	0	0	0	1	1	1	0	0	1	1	1	0	0	0	1	0	1	1	0	0	0	1	1	0	0	1	0	0	1	1	0
	2	2	2	5	2	5	1	1		1	0	0	0	1	0	1	1	0	1	0	0	1	1	1	0	0	1	1	1	0	0	0	1	0	1	1	0	0	1	1	0	0	0	1	0	1	1	1	0
	1	1	1	3	2	3	2	1		1	1	0	1	0	0	1	0	0	1	0	1	0	1	1	0	0	1	0	0	1	0	0	1	1	0	1	1	0	1	1	0	0	0	1	0	1	1	1	0
	2	1	1	3	2	3	5	1		1	1	0	1	1	0	0	1	0	0	0	1	1	1	1	0	0	1	1	0	1	0	0	1	0	1	0	1	0	1	0	1	0	0	1	1	1	0	0	0
	1	2	1	3	7	3	5	1		0	0	0	1	1	0	1	0	1	1	0	1	0	1	1	0	0	0	0	1	1	0	1	1	1	0	1	0	0	1	1	0	0	0	1	0	1	1	1	1
	2	1	1	2	5	1	2	1		0	1	0	1	0	0	0	1	1	1	0	0	0	1	1	0	0	0	0	1	0	1	0	1	1	1	1	0	0	0	1	0	0	0	1	0	1	0	1	0
	1	2	2	2	2	1	2	1		0	1	0	1	1	0	1	0	0	1	0	1	1	0	1	0	0	1	0	0	0	1	0	1	0	1	1	1	0	0	1	1	0	0	1	1	1	0	1	0
	2	1	2	2	7	2	5	1		0	0	0	1	1	0	0	1	1	1	0	1	1	0	0	0	0	1	1	0	0	1	1	0	0	1	1	1	0	1	1	1	0	0	1	0	0	1	0	0
	2	1	1	5	2	2	6	1		1	0	1	0	1	1	1	0	1	0	0	0	0	1	1	0	1	1	1	0	1	0	0	1	1	0	1	0	0	1	0	1	0	0	1	1	0	0	1	0
	1	1	1	3	2	2	2	1		1	1	0	1	0	1	1	1	0	0	0	0	1	1	1	0	0	1	1	0	0	1	0	1	0	1	0	1	0	0	1	1	0	0	1	1	0	0	0	1
	2	1	1	3	7	1	5	1		1	1	0	1	0	0	1	1	0	0	0	1	0	1	1	0	0	1	1	1	0	0	0	1	0	0	1	1	0	1	1	1	0	0	1	0	1	0	1	0
	2	1	1	3	5	2	2	1		1	1	0	1	0	0	0	1	0	1	0	1	0	0	1	0	0	0	1	0	1	0	1	0	1	0	1	1	0	1	1	1	0	0	1	0	1	0	1	1
	1	1	1	3	2	2	5	1		1	1	0	0	0	0	1	1	0	1	0	1	0	1	0	0	0	1	1	1	0	0	0	1	1	0	1	0	0	0	1	0	0	0	1	0	1	1	1	1
	2	1	1	2	3	3	2	1		0	1	1	0	1	0	1	1	0	1	0	1	0	0	1	0	0	1	1	1	0	0	0	1	0	1	0	1	0	0	1	1	0	0	1	1	1	0	1	1
	2	1	1	3	3	3	5	1		0	0	1	1	1	1	0	0	1	0	0	1	0	1	1	0	0	0	0	1	1	1	1	1	0	1	0	0	0	1	1	1	0	0	1	1	0	1	0	0
	1	2	2	5	6	5	5	1		1	0	0	1	1	0	0	1	0	1	0	0	0	1	1	0	0	0	1	1	1	0	0	0	1	0	1	1	0	0	1	1	0	0	1	0	1	0	1	0
	2	1	1	3	2	2	2	1		0	1	0	1	0	0	1	0	1	1	0	0	0	1	1	0	0	1	0	0	0	1	0	1	0	1	1	1	0	0	1	0	0	0	1	1	0	1	0	0
	1	1	1	3	3	3	2	1		0	1	0	1	0	0	1	1	1	0	0	1	0	1	1	0	0	1	0	0	1	0	1	0	1	1	1	0	0	1	1	1	0	0	1	0	0	1	1	1
	2	1	1	3	5	3	2	1		0	1	0	0	0	1	1	1	1	1	0	0	0	1	1	0	0	1	1	0	0	1	0	1	1	1	0	0	0	1	1	1	0	0	1	1	0	0	1	0
	1	1	1	3	2	2	2	1		1	0	0	1	0	0	1	1	0	1	0	1	1	0	0	0	0	1	1	1	0	0	1	1	0	1	0	1	0	0	0	1	0	0	1	1	1	1	1	0
	1	2	2	4	3	3	5	1		0	0	1	1	0	1	0	0	1	0	0	1	0	1	1	0	1	1	1	1	0	1	0	1	0	1	0	0	0	0	1	1	0	0	1	0	1	0	1	0
	1	1	1	3	3	2	5	1		0	1	0	0	1	0	1	0	1	1	0	1	0	0	1	0	0	0	1	0	0	1	0	0	1	1	1	1	0	0	1	1	0	0	1	0	1	1	0	1
	1	1	1	3	2	2	2	1		0	1	1	0	1	0	0	1	1	0	0	0	1	1	1	0	0	1	1	1	0	0	0	1	0	1	0	1	0	0	0	1	0	0	1	0	0	1	1	0
	1	1	1	3	3	2	2	1		0	0	0	1	1	0	0	1	1	1	0	1	0	0	1	0	0	1	0	0	0	1	0	1	0	1	1	1	0	0	1	1	0	0	1	0	1	1	0	1
	1	1	1	2	5	2	5	1		0	1	0	1	1	0	1	0	0	1	0	1	0	0	1	0	0	0	1	1	0	1	0	1	1	0	1	0	0	1	1	0	0	0	1	0	1	1	0	0
	1	1	1	2	2	3	5	0		0	1	0	1	1	0	1	1	0	0	0	1	1	1	1	0	0	1	1	0	0	1	0	1	0	1	1	0	0	0	1	1	0	0	1	1	1	0	1	0
	1	1	1	2	7	1	5	1		1	0	0	1	0	0	1	1	0	1	0	0	1	1	1	0	0	0	1	0	0	0	1	1	1	1	1	1	0	1	1	1	0	0	1	0	1	1	1	0
	1	1	2	4	5	3	5	1		0	1	0	1	0	0	1	1	0	1	0	0	0	1	1	0	0	0	1	0	1	1	0	1	1	1	0	0	0	0	1	1	0	0	1	1	1	1	0	0
	1	2	2	3	6	2	4	1		0	1	0	1	1	0	1	1	0	0	0	0	0	1	1	0	0	1	1	1	0	1	0	1	0	1	0	0	0	0	1	0	0	0	1	0	1	1	1	0
	2	1	1	2	3	2	2	1		1	0	1	1	1	0	1	1	0	0	0	1	0	1	0	0	0	0	1	1	0	0	0	1	1	1	0	1	0	0	0	1	0	0	1	0	1	0	1	0
	2	2	2	3	6	3	6	1		0	1	0	1	0	0	1	1	0	1	0	0	0	1	1	0	0	1	0	0	1	1	1	1	0	0	1	0	0	1	1	0	0	0	1	0	1	0	1	1
	2	2	1	3	3	3	7	1		0	1	0	1	1	0	0	1	1	0	0	1	0	0	1	0	0	1	1	1	0	1	0	1	0	0	0	1	0	0	1	1	0	0	1	0	1	1	0	0
	2	2	1	3	1	2	7	0		0	0	1	0	0	1	1	1	1	0	0	1	1	0	1	0	0	1	1	1	1	0	0	1	0	1	0	0	0	0	1	0	0	0	1	0	1	1	0	0
	1	1	1	2	7	1	1	1		1	0	0	0	1	0	0	1	1	1	0	1	0	0	1	0	0	1	0	1	1	1	1	1	0	0	0	0	0	0	1	1	0	0	1	0	1	0	1	1
	1	1	1	4	3	4	1	0		1	0	0	1	0	0	0	0	0	0	0	0	1	0	0	0	0	0	1	1	0	0	0	0	0	0	0	0	0	0	0	0	0	1	2	0	0	0	1	0
	1	2	1	3	3	2	2	1		0	1	1	0	0	0	0	0	0	0	0	0	1	0	0	0	1	0	1	0	0	0	0	0	0	0	0	0	0	0	0	1	0	0	1	0	0	1	0	0
	1	2	1	3	2	3	1	1		0	1	1	0	0	0	0	0	0	0	0	0	0	1	1	0	0	0	1	1	0	0	0	0	1	0	0	0	0	1	1	0	0	0	1	0	0	0	0	0
	2	1	2	3	5	5	5	0		0	0	0	0	1	0	0	0	0	0	0	0	0	1	0	0	0	0	1	0	0	0	0	0	0	0	0	0	0	0	0	1	0	0	1	0	0	1	0	0
	1	1	2	3	9	2	4	0		0	1	0	0	0	0	0	0	0	0	0	0	0	1	0	0	0	1	0	0	0	0	0	0	0	0	0	0	0	0	0	1	0	0	2	0	0	0	0	1
	1	2	4	4	4	1	2	1		0	0	0	1	0	0	0	0	0	0	0	0	0	1	0	0	1	0	0	0	0	0	0	0	0	0	0	0	0	0	0	0	0	1	2	0	0	1	0	0
	1	1	2	2	3	2	3	0		0	1	0	0	0	0	0	0	0	0	0	0	1	0	0	0	1	0	0	0	0	0	0	0	1	0	0	0	0	0	1	0	0	0	1	0	0	0	1	0
	2	1	2	3	2	3	4	0		0	0	1	0	0	0	0	0	0	0	0	0	1	0	0	0	0	1	0	0	0	0	0	0	0	0	0	0	0	0	0	1	0	0	1	0	0	0	0	0
	2	1	2	2	8	4	5	1		0	0	1	0	0	0	0	0	0	0	0	0	1	0	0	0	0	0	0	1	0	0	0	0	0	0	0	1	0	0	0	1	0	0	2	0	0	0	0	1
	2	1	4	2	9	1	4	0		0	1	0	0	0	0	0	0	0	0	0	0	1	0	0	0	0	1	0	0	0	0	0	0	0	0	1	0	0	0	1	0	0	0	1	0	0	0	0	1
	1	2	1	3	8	3	1	1		0	1	0	0	0	0	0	0	0	0	0	0	0	1	0	0	1	0	0	0	0	0	0	0	0	0	0	0	0	1	0	0	0	0	1	0	0	0	1	0
	2	1	1	4	5	2	2	1		1	0	1	0	1	1	0	0	0	0	0	1	1	1	0	0	1	1	1	1	0	0	0	0	0	0	0	1	0	1	0	1	0	0	2	1	1	1	1	1
	2	1	1	3	8	3	5	1		1	0	0	0	0	0	0	0	0	0	0	0	1	0	0	0	0	1	0	0	0	0	0	0	0	0	0	0	0	0	0	1	0	0	1	0	1	0	0	0
	2	1	2	4	3	4	1	1		0	0	1	0	0	0	0	0	0	0	0	0	0	0	1	0	0	1	0	0	0	0	0	0	0	0	0	0	0	0	0	0	1	0	2	0	0	0	0	1
	1	2	4	1	1	1	4	1		0	0	0	0	0	0	0	0	0	0	1	0	0	0	0	1	0	0	0	0	0	0	0	0	0	0	0	0	1	0	0	0	0	1	2	1	1	0	0	0
	1	1	2	5	5	1	1	0		0	0	0	1	0	1	0	0	1	0	0	1	1	1	1	0	1	1	1	0	0	0	0	0	0	0	0	0	0	1	1	0	0	0	2	1	0	0	0	0
	1	1	3	2	6	6	5	0		0	1	0	0	0	0	0	0	0	0	0	0	1	0	0	0	1	0	0	0	0	0	0	0	0	0	0	0	0	0	0	1	0	0	1	0	0	1	0	0
	2	1	2	6	9	1	1	0		0	0	0	0	0	0	0	0	0	0	1	0	0	0	0	1	0	0	0	0	0	0	0	0	1	0	0	0	0	0	0	1	0	0	2	0	1	1	0	0
	1	1	1	3	1	2	1	1		1	1	1	0	0	0	0	1	0	1	0	0	0	0	0	1	1	1	1	0	0	0	0	0	0	0	1	1	0	1	1	0	0	0	1	0	0	0	0	0
	1	1	2	2	1	3	3	1		0	1	0	0	0	0	0	1	0	0	0	0	1	0	0	0	0	0	1	0	0	0	0	0	0	0	0	0	0	0	0	1	0	0	2	0	0	0	0	0
	2	2	1	3	1	1	2	1		1	0	0	0	0	0	0	0	0	0	0	1	0	0	0	0	0	0	0	0	1	0	0	0	0	0	0	0	0	1	0	0	0	0	1	0	1	0	0	0
[truncated: 4,339 more rows]
[truncated: 107 more columns]

## Sheet: Sheet2
Yunnan province	Yunnan province	Hubei province	Fujian province	Hunan province	Jiangxi province	Guizhou province	Other (Please specify)	Don’t know	Lives in bushes or bamboo forests in hilly and mountainous areas, hillside burial mounds, etc	Lives in bushes or bamboo forests in hilly and mountainous areas, hillside burial mounds, etc	Near fish ponds, rice paddies, roads and homes	Mainly out and about during the day	Wide-ranging diet, can eat fish, frogs, lizards, snakes, birds, bird eggs, rodents and so on	Snakes have a habit of hibernating	Don't know
Hubei province	Forest or meadow viper	Forest or meadow viper	Trimeresurus stejnegeri	Cobras	Golden annular snake	Deinagkistrodon	Sea serpent	Silver ring snake	Near fish ponds, rice paddies, roads and homes	Don’t know
Fujian province	Trimeresurus stejnegeri	Spring (March-May)	Spring (March-May)	Summer (June-August)	Fall (September-November)	Winter (December-February)	Don’t know		Mainly out and about during the day
Hunan province	Cobras	Summer (June-August)	Daytime	Daytime	Early morning	Dusk	Night	Don't know	Wide-ranging diet, can eat fish, frogs, lizards, snakes, birds, bird eggs, rodents and so on
Jiangxi province	Golden annular snake	Fall (September-November)	Early morning						Snakes have a habit of hibernating
Guizhou province	Deinagkistrodon	Winter (December-February)	Dusk						Don't know
Other (Please specify)	Sea serpent	Don’t know	Night
Don’t know	Silver ring snake		Don't know
	Other (Please specify)
	Don’t know
